# Supplementary material for: Codon usage variability determines the correlation between proteome and transcriptome fold changes
Source: BMC Syst Biol. 2011 Feb 25;5:33. doi: 10.1186/1752-0509-5-33 (PMC3058016; doi:10.1186/1752-0509-5-33)
Supplement: Additional file 3 — Cluster results and amplification factors data. This workbook contents the cluster number for each of the ORF annotated for Saccharomyces cerevisiae. The clusters were constructed using the codon sequence content which was normalized suing the total number of codons. [file 1752-0509-5-33-S3.XLS]

## Sheet: SOM.clusters
ORF NAME	Cluster number
YAL014C	1
YAL019W	1
YAL034W-A	1
YAL047C	1
YBL010C	1
YBL021C	1
YBL029W	1
YBL031W	1
YBL046W	1
YBL051C	1
YBL059C-A	1
YBL063W	1
YBL090W	1
YBL097W	1
YBL107C	1
YBR045C	1
YBR049C	1
YBR057C	1
YBR059C	1
YBR071W	1
YBR081C	1
YBR095C	1
YBR098W	1
YBR101C	1
YBR102C	1
YBR109C	1
YBR111W-A	1
YBR119W	1
YBR130C	1
YBR138C	1
YBR148W	1
YBR152W	1
YBR156C	1
YBR188C	1
YBR211C	1
YBR215W	1
YBR217W	1
YBR233W-A	1
YBR253W	1
YBR258C	1
YBR279W	1
YBR285W	1
YBR289W	1
YCL001W-B	1
YCL028W	1
YCL029C	1
YCL061C	1
YCL063W	1
YCL067C	1
YCL076W	1
YCR016W	1
YCR018C	1
YCR020W-B	1
YCR039C	1
YCR066W	1
YCR082W	1
YCR086W	1
YCR096C	1
YCR097W	1
YDL002C	1
YDL005C	1
YDL020C	1
YDL030W	1
YDL044C	1
YDL058W	1
YDL065C	1
YDL070W	1
YDL074C	1
YDL091C	1
YDL098C	1
YDL099W	1
YDL105W	1
YDL106C	1
YDL113C	1
YDL122W	1
YDL130W-A	1
YDL139C	1
YDL147W	1
YDL148C	1
YDL153C	1
YDL160C-A	1
YDL161W	1
YDL173W	1
YDL197C	1
YDL207W	1
YDL216C	1
YDL225W	1
YDL235C	1
YDL239C	1
YDR005C	1
YDR013W	1
YDR014W	1
YDR016C	1
YDR017C	1
YDR022C	1
YDR028C	1
YDR031W	1
YDR049W	1
YDR060W	1
YDR068W	1
YDR073W	1
YDR079C-A	1
YDR087C	1
YDR088C	1
YDR113C	1
YDR130C	1
YDR138W	1
YDR145W	1
YDR146C	1
YDR150W	1
YDR152W	1
YDR153C	1
YDR168W	1
YDR176W	1
YDR179C	1
YDR181C	1
YDR183W	1
YDR184C	1
YDR186C	1
YDR195W	1
YDR200C	1
YDR201W	1
YDR217C	1
YDR218C	1
YDR219C	1
YDR227W	1
YDR228C	1
YDR229W	1
YDR244W	1
YDR252W	1
YDR253C	1
YDR257C	1
YDR259C	1
YDR285W	1
YDR289C	1
YDR295C	1
YDR299W	1
YDR308C	1
YDR309C	1
YDR310C	1
YDR311W	1
YDR318W	1
YDR320C	1
YDR320C-A	1
YDR325W	1
YDR356W	1
YDR357C	1
YDR358W	1
YDR359C	1
YDR363W	1
YDR363W-A	1
YDR369C	1
YDR374W-A	1
YDR379W	1
YDR383C	1
YDR393W	1
YDR397C	1
YDR412W	1
YDR439W	1
YDR446W	1
YDR460W	1
YDR468C	1
YDR469W	1
YDR473C	1
YDR478W	1
YDR482C	1
YDR485C	1
YDR486C	1
YDR495C	1
YDR505C	1
YDR511W	1
YDR515W	1
YDR532C	1
YEL003W	1
YEL005C	1
YEL015W	1
YEL018W	1
YEL020W-A	1
YEL055C	1
YEL061C	1
YER008C	1
YER022W	1
YER033C	1
YER034W	1
YER040W	1
YER059W	1
YER063W	1
YER071C	1
YER079W	1
YER098W	1
YER104W	1
YER106W	1
YER111C	1
YER112W	1
YER122C	1
YER130C	1
YER139C	1
YER149C	1
YER180C	1
YER180C-A	1
YFL008W	1
YFL024C	1
YFL031C-A	1
YFL031W	1
YFR003C	1
YFR008W	1
YFR011C	1
YFR031C	1
YFR036W	1
YFR038W	1
YFR040W	1
YFR046C	1
YGL005C	1
YGL018C	1
YGL023C	1
YGL025C	1
YGL033W	1
YGL041W-A	1
YGL044C	1
YGL066W	1
YGL073W	1
YGL079W	1
YGL082W	1
YGL086W	1
YGL090W	1
YGL093W	1
YGL133W	1
YGL150C	1
YGL164C	1
YGL170C	1
YGL174W	1
YGL175C	1
YGL183C	1
YGL188C-A	1
YGL222C	1
YGL227W	1
YGR002C	1
YGR005C	1
YGR009C	1
YGR013W	1
YGR035C	1
YGR059W	1
YGR072W	1
YGR078C	1
YGR081C	1
YGR091W	1
YGR113W	1
YGR116W	1
YGR120C	1
YGR130C	1
YGR142W	1
YGR160W	1
YGR167W	1
YGR179C	1
YGR196C	1
YGR202C	1
YGR230W	1
YGR251W	1
YGR271C-A	1
YGR273C	1
YHL009C	1
YHL009W-A	1
YHL010C	1
YHL013C	1
YHL020C	1
YHL031C	1
YHR005C-A	1
YHR013C	1
YHR015W	1
YHR023W	1
YHR052W	1
YHR053C	1
YHR055C	1
YHR060W	1
YHR061C	1
YHR077C	1
YHR079C-A	1
YHR081W	1
YHR088W	1
YHR103W	1
YHR152W	1
YHR156C	1
YHR160C	1
YHR167W	1
YHR184W	1
YHR195W	1
YHR196W	1
YHR199C-A	1
YIL002W-A	1
YIL007C	1
YIL016W	1
YIL026C	1
YIL031W	1
YIL036W	1
YIL076W	1
YIL084C	1
YIL096C	1
YIL098C	1
YIL105C	1
YIL112W	1
YIL119C	1
YIL127C	1
YIL138C	1
YIL144W	1
YIL149C	1
YIL161W	1
YIR001C	1
YIR005W	1
YIR010W	1
YIR017C	1
YIR018W	1
YIR033W	1
YJL011C	1
YJL013C	1
YJL019W	1
YJL036W	1
YJL049W	1
YJL074C	1
YJL085W	1
YJL098W	1
YJL110C	1
YJL114W	1
YJL131C	1
YJL140W	1
YJL162C	1
YJL168C	1
YJL176C	1
YJL179W	1
YJL189W	1
YJR021C	1
YJR022W	1
YJR034W	1
YJR035W	1
YJR043C	1
YJR050W	1
YJR052W	1
YJR053W	1
YJR056C	1
YJR060W	1
YJR076C	1
YJR082C	1
YJR083C	1
YJR086W	1
YJR089W	1
YJR092W	1
YJR112W	1
YJR134C	1
YJR135C	1
YJR135W-A	1
YKL012W	1
YKL023W	1
YKL032C	1
YKL041W	1
YKL042W	1
YKL054C	1
YKL061W	1
YKL063C	1
YKL068W-A	1
YKL079W	1
YKL082C	1
YKL088W	1
YKL090W	1
YKL095W	1
YKL099C	1
YKL105C	1
YKL109W	1
YKL112W	1
YKL122C	1
YKL137W	1
YKL138C-A	1
YKL159C	1
YKL179C	1
YKL193C	1
YKL195W	1
YKL201C	1
YKR006C	1
YKR007W	1
YKR008W	1
YKR010C	1
YKR016W	1
YKR020W	1
YKR022C	1
YKR023W	1
YKR028W	1
YKR029C	1
YKR035W-A	1
YKR058W	1
YKR074W	1
YKR078W	1
YKR083C	1
YKR092C	1
YKR095W	1
YKR100C	1
YLL038C	1
YLL046C	1
YLR002C	1
YLR003C	1
YLR025W	1
YLR026C	1
YLR031W	1
YLR051C	1
YLR052W	1
YLR053C	1
YLR078C	1
YLR082C	1
YLR086W	1
YLR099W-A	1
YLR114C	1
YLR119W	1
YLR135W	1
YLR146W-A	1
YLR182W	1
YLR190W	1
YLR200W	1
YLR206W	1
YLR211C	1
YLR221C	1
YLR223C	1
YLR254C	1
YLR257W	1
YLR263W	1
YLR265C	1
YLR271W	1
YLR283W	1
YLR287C	1
YLR309C	1
YLR314C	1
YLR315W	1
YLR321C	1
YLR323C	1
YLR331C	1
YLR336C	1
YLR383W	1
YLR423C	1
YLR431C	1
YLR445W	1
YLR457C	1
YML006C	1
YML007W	1
YML015C	1
YML017W	1
YML058W	1
YML062C	1
YML071C	1
YML093W	1
YML094W	1
YML097C	1
YML098W	1
YML108W	1
YML109W	1
YML114C	1
YMR014W	1
YMR017W	1
YMR025W	1
YMR028W	1
YMR029C	1
YMR030W	1
YMR037C	1
YMR039C	1
YMR043W	1
YMR052W	1
YMR072W	1
YMR074C	1
YMR075W	1
YMR077C	1
YMR086W	1
YMR112C	1
YMR117C	1
YMR124W	1
YMR132C	1
YMR133W	1
YMR144W	1
YMR153W	1
YMR159C	1
YMR164C	1
YMR172W	1
YMR173W	1
YMR174C	1
YMR175W	1
YMR179W	1
YMR183C	1
YMR188C	1
YMR192W	1
YMR197C	1
YMR198W	1
YMR219W	1
YMR233W	1
YMR239C	1
YMR244C-A	1
YMR255W	1
YMR263W	1
YMR270C	1
YMR273C	1
YMR294W	1
YMR309C	1
YMR311C	1
YNL016W	1
YNL027W	1
YNL041C	1
YNL050C	1
YNL054W	1
YNL076W	1
YNL079C	1
YNL084C	1
YNL091W	1
YNL103W	1
YNL118C	1
YNL133C	1
YNL136W	1
YNL138W-A	1
YNL153C	1
YNL166C	1
YNL186W	1
YNL188W	1
YNL196C	1
YNL199C	1
YNL206C	1
YNL213C	1
YNL225C	1
YNL227C	1
YNL233W	1
YNL245C	1
YNL250W	1
YNL258C	1
YNL260C	1
YNL265C	1
YNL272C	1
YNL286W	1
YNR010W	1
YNR022C	1
YNR023W	1
YNR024W	1
YNR054C	1
YOL018C	1
YOL029C	1
YOL034W	1
YOL036W	1
YOL051W	1
YOL054W	1
YOL069W	1
YOL071W	1
YOL078W	1
YOL082W	1
YOL091W	1
YOL108C	1
YOL109W	1
YOL116W	1
YOL144W	1
YOL145C	1
YOL148C	1
YOR058C	1
YOR064C	1
YOR073W	1
YOR075W	1
YOR078W	1
YOR101W	1
YOR106W	1
YOR107W	1
YOR113W	1
YOR123C	1
YOR148C	1
YOR154W	1
YOR158W	1
YOR177C	1
YOR191W	1
YOR194C	1
YOR195W	1
YOR198C	1
YOR215C	1
YOR216C	1
YOR257W	1
YOR261C	1
YOR275C	1
YOR287C	1
YOR290C	1
YOR304C-A	1
YOR308C	1
YOR332W	1
YOR344C	1
YOR355W	1
YOR372C	1
YOR381W-A	1
YPL009C	1
YPL011C	1
YPL016W	1
YPL020C	1
YPL022W	1
YPL032C	1
YPL065W	1
YPL084W	1
YPL089C	1
YPL120W	1
YPL121C	1
YPL124W	1
YPL146C	1
YPL156C	1
YPL158C	1
YPL166W	1
YPL174C	1
YPL180W	1
YPL190C	1
YPL191C	1
YPL193W	1
YPL195W	1
YPL210C	1
YPL219W	1
YPL223C	1
YPL228W	1
YPL243W	1
YPL249C	1
YPL253C	1
YPL255W	1
YPL260W	1
YPL263C	1
YPR007C	1
YPR018W	1
YPR046W	1
YPR049C	1
YPR070W	1
YPR072W	1
YPR083W	1
YPR097W	1
YPR101W	1
YPR141C	1
YPR143W	1
YPR145C-A	1
YPR148C	1
YPR179C	1
YAL017W	2
YAL021C	2
YAL024C	2
YAL043C	2
YAR010C	2
YBL005W-A	2
YBL014C	2
YBL026W	2
YBL052C	2
YBL054W	2
YBL066C	2
YBL067C	2
YBL086C	2
YBL100W-A	2
YBL100W-B	2
YBL103C	2
YBR007C	2
YBR012W-A	2
YBR016W	2
YBR050C	2
YBR058C	2
YBR060C	2
YBR083W	2
YBR129C	2
YBR135W	2
YBR150C	2
YBR157C	2
YBR179C	2
YBR212W	2
YBR225W	2
YBR255W	2
YBR260C	2
YBR275C	2
YCL019W	2
YCL020W	2
YCL024W	2
YCL031C	2
YCR030C	2
YCR065W	2
YCR091W	2
YCR095C	2
YDL012C	2
YDL021W	2
YDL028C	2
YDL056W	2
YDL088C	2
YDL101C	2
YDL167C	2
YDL175C	2
YDL189W	2
YDL204W	2
YDL224C	2
YDR006C	2
YDR020C	2
YDR030C	2
YDR034C	2
YDR034C-C	2
YDR034C-D	2
YDR043C	2
YDR057W	2
YDR081C	2
YDR085C	2
YDR096W	2
YDR098C-A	2
YDR098C-B	2
YDR123C	2
YDR137W	2
YDR159W	2
YDR170W-A	2
YDR189W	2
YDR210C-C	2
YDR210C-D	2
YDR210W-A	2
YDR210W-B	2
YDR251W	2
YDR261C-C	2
YDR261C-D	2
YDR261W-A	2
YDR266C	2
YDR277C	2
YDR279W	2
YDR283C	2
YDR288W	2
YDR313C	2
YDR316W-A	2
YDR326C	2
YDR333C	2
YDR365W-A	2
YDR365W-B	2
YDR389W	2
YDR390C	2
YDR409W	2
YDR421W	2
YDR422C	2
YDR440W	2
YDR443C	2
YDR451C	2
YDR463W	2
YDR466W	2
YDR480W	2
YDR501W	2
YDR522C	2
YDR528W	2
YEL007W	2
YEL019C	2
YEL043W	2
YER020W	2
YER032W	2
YER045C	2
YER048W-A	2
YER050C	2
YER054C	2
YER064C	2
YER068W	2
YER088C	2
YER132C	2
YER137C-A	2
YER138C	2
YER151C	2
YER157W	2
YER158C	2
YER159C-A	2
YER167W	2
YER169W	2
YER173W	2
YFL002W-A	2
YFL002W-B	2
YFL033C	2
YFL049W	2
YFR019W	2
YFR039C	2
YFR048W	2
YGL014W	2
YGL035C	2
YGL056C	2
YGL061C	2
YGL071W	2
YGL075C	2
YGL081W	2
YGL092W	2
YGL095C	2
YGL096W	2
YGL113W	2
YGL134W	2
YGL180W	2
YGL190C	2
YGL197W	2
YGL216W	2
YGR006W	2
YGR027W-A	2
YGR038C-A	2
YGR038C-B	2
YGR056W	2
YGR074W	2
YGR079W	2
YGR080W	2
YGR097W	2
YGR140W	2
YGR156W	2
YGR161C-C	2
YGR161W-A	2
YGR161W-B	2
YGR188C	2
YGR206W	2
YGR221C	2
YGR238C	2
YGR239C	2
YGR241C	2
YGR249W	2
YGR250C	2
YHL009W-B	2
YHL019C	2
YHL023C	2
YHL024W	2
YHR006W	2
YHR014W	2
YHR036W	2
YHR059W	2
YHR082C	2
YHR084W	2
YHR102W	2
YHR105W	2
YHR108W	2
YHR154W	2
YHR157W	2
YHR161C	2
YHR182W	2
YHR205W	2
YHR206W	2
YHR214C-C	2
YIL024C	2
YIL034C	2
YIL044C	2
YIL045W	2
YIL055C	2
YIL072W	2
YIL079C	2
YIL092W	2
YIL095W	2
YIL104C	2
YIL107C	2
YIL122W	2
YIL130W	2
YIL135C	2
YIL146C	2
YIL152W	2
YIL159W	2
YIR023W	2
YJL005W	2
YJL024C	2
YJL048C	2
YJL051W	2
YJL072C	2
YJL084C	2
YJL092W	2
YJL095W	2
YJL105W	2
YJL106W	2
YJL113W	2
YJL127C	2
YJL141C	2
YJL144W	2
YJL146W	2
YJL173C	2
YJL180C	2
YJL185C	2
YJL187C	2
YJR026W	2
YJR027W	2
YJR028W	2
YJR029W	2
YJR091C	2
YJR094C	2
YKL007W	2
YKL017C	2
YKL022C	2
YKL038W	2
YKL062W	2
YKL068W	2
YKL074C	2
YKL093W	2
YKL139W	2
YKL171W	2
YKR011C	2
YKR021W	2
YKR031C	2
YKR034W	2
YKR063C	2
YKR077W	2
YKR089C	2
YKR099W	2
YLL013C	2
YLL018C-A	2
YLL040C	2
YLR033W	2
YLR035C	2
YLR095C	2
YLR102C	2
YLR103C	2
YLR131C	2
YLR136C	2
YLR157C-A	2
YLR157C-B	2
YLR177W	2
YLR183C	2
YLR187W	2
YLR227W-A	2
YLR227W-B	2
YLR228C	2
YLR238W	2
YLR256W	2
YLR256W-A	2
YLR260W	2
YLR274W	2
YLR278C	2
YLR298C	2
YLR306W	2
YLR310C	2
YLR313C	2
YLR362W	2
YLR403W	2
YLR410W-A	2
YLR412W	2
YLR427W	2
YLR439W	2
YML016C	2
YML039W	2
YML040W	2
YML043C	2
YML045W	2
YML045W-A	2
YML088W	2
YML095C	2
YML111W	2
YML117W	2
YML119W	2
YML128C	2
YMR004W	2
YMR016C	2
YMR033W	2
YMR036C	2
YMR046C	2
YMR051C	2
YMR067C	2
YMR070W	2
YMR078C	2
YMR100W	2
YMR102C	2
YMR135C	2
YMR136W	2
YMR180C	2
YMR181C	2
YMR195W	2
YMR204C	2
YMR206W	2
YMR212C	2
YMR216C	2
YMR268C	2
YMR275C	2
YMR280C	2
YNL020C	2
YNL032W	2
YNL042W	2
YNL047C	2
YNL054W-A	2
YNL054W-B	2
YNL058C	2
YNL068C	2
YNL074C	2
YNL078W	2
YNL127W	2
YNL144C	2
YNL152W	2
YNL155W	2
YNL157W	2
YNL161W	2
YNL167C	2
YNL182C	2
YNL183C	2
YNL193W	2
YNL197C	2
YNL201C	2
YNL204C	2
YNL222W	2
YNL229C	2
YNL242W	2
YNL273W	2
YNL284C-A	2
YNL287W	2
YNL293W	2
YNL298W	2
YNL304W	2
YNL309W	2
YNL314W	2
YNR009W	2
YNR031C	2
YNR038W	2
YNR047W	2
YNR052C	2
YOL007C	2
YOL017W	2
YOL077C	2
YOL083W	2
YOL087C	2
YOL100W	2
YOL103W-A	2
YOL103W-B	2
YOL135C	2
YOL138C	2
YOL149W	2
YOR001W	2
YOR014W	2
YOR018W	2
YOR022C	2
YOR023C	2
YOR028C	2
YOR032C	2
YOR043W	2
YOR047C	2
YOR060C	2
YOR066W	2
YOR104W	2
YOR124C	2
YOR127W	2
YOR134W	2
YOR140W	2
YOR142W-A	2
YOR144C	2
YOR156C	2
YOR178C	2
YOR179C	2
YOR188W	2
YOR192C-A	2
YOR192C-B	2
YOR220W	2
YOR227W	2
YOR242C	2
YOR260W	2
YOR267C	2
YOR315W	2
YOR324C	2
YOR329C	2
YOR343W-A	2
YOR343W-B	2
YOR352W	2
YOR353C	2
YOR359W	2
YOR368W	2
YOR373W	2
YPL010W	2
YPL014W	2
YPL019C	2
YPL055C	2
YPL060C-A	2
YPL068C	2
YPL070W	2
YPL071C	2
YPL075W	2
YPL100W	2
YPL115C	2
YPL117C	2
YPL128C	2
YPL130W	2
YPL137C	2
YPL141C	2
YPL159C	2
YPL168W	2
YPL169C	2
YPL177C	2
YPL184C	2
YPL194W	2
YPL202C	2
YPL204W	2
YPL213W	2
YPL229W	2
YPL230W	2
YPL254W	2
YPL257W-A	2
YPL257W-B	2
YPL269W	2
YPR005C	2
YPR008W	2
YPR030W	2
YPR036W-A	2
YPR040W	2
YPR065W	2
YPR089W	2
YPR095C	2
YPR119W	2
YPR120C	2
YPR137C-A	2
YPR137C-B	2
YPR154W	2
YPR158C-C	2
YPR158C-D	2
YPR158W-A	2
YPR172W	2
YPR185W	2
Q0140	3
Q0160	3
Q0255	3
YAL010C	3
YAL027W	3
YAL029C	3
YAL031C	3
YAL033W	3
YAL034C	3
YAL037W	3
YAL040C	3
YAL041W	3
YAL051W	3
YAR009C	3
YBL004W	3
YBL005W	3
YBL005W-B	3
YBL009W	3
YBL034C	3
YBL037W	3
YBL060W	3
YBL074C	3
YBL079W	3
YBL080C	3
YBL081W	3
YBL084C	3
YBR012C	3
YBR012W-B	3
YBR033W	3
YBR063C	3
YBR065C	3
YBR066C	3
YBR077C	3
YBR087W	3
YBR097W	3
YBR131W	3
YBR133C	3
YBR136W	3
YBR140C	3
YBR141C	3
YBR163W	3
YBR184W	3
YBR186W	3
YBR203W	3
YBR238C	3
YBR239C	3
YBR250W	3
YBR257W	3
YBR259W	3
YBR270C	3
YCL001W-A	3
YCL012C	3
YCL048W	3
YCL057W	3
YCR015C	3
YCR032W	3
YCR038C	3
YCR054C	3
YCR081W	3
YCR092C	3
YCR093W	3
YDL007C-A	3
YDL018C	3
YDL035C	3
YDL048C	3
YDL063C	3
YDL069C	3
YDL073W	3
YDL076C	3
YDL077C	3
YDL089W	3
YDL107W	3
YDL112W	3
YDL116W	3
YDL127W	3
YDL132W	3
YDL146W	3
YDL149W	3
YDL154W	3
YDL159W	3
YDL170W	3
YDL179W	3
YDL183C	3
YDL215C	3
YDL234C	3
YDL240W	3
YDL242W	3
YDR027C	3
YDR065W	3
YDR069C	3
YDR071C	3
YDR076W	3
YDR080W	3
YDR082W	3
YDR089W	3
YDR103W	3
YDR108W	3
YDR118W	3
YDR124W	3
YDR132C	3
YDR147W	3
YDR151C	3
YDR164C	3
YDR165W	3
YDR166C	3
YDR180W	3
YDR197W	3
YDR202C	3
YDR206W	3
YDR208W	3
YDR216W	3
YDR240C	3
YDR246W	3
YDR247W	3
YDR255C	3
YDR261W-B	3
YDR282C	3
YDR303C	3
YDR314C	3
YDR316W-B	3
YDR323C	3
YDR329C	3
YDR331W	3
YDR335W	3
YDR351W	3
YDR370C	3
YDR371W	3
YDR374C	3
YDR379C-A	3
YDR395W	3
YDR407C	3
YDR425W	3
YDR427W	3
YDR428C	3
YDR449C	3
YDR484W	3
YDR489W	3
YDR499W	3
YDR520C	3
YDR524C	3
YEL017W	3
YEL022W	3
YEL048C	3
YEL053C	3
YEL057C	3
YEL062W	3
YER007W	3
YER009W	3
YER021W	3
YER037W	3
YER038C	3
YER075C	3
YER077C	3
YER093C	3
YER123W	3
YER124C	3
YER144C	3
YER155C	3
YER160C	3
YER168C	3
YFL003C	3
YFL012W	3
YFL021W	3
YFL034C-B	3
YFL047W	3
YFR002W	3
YFR005C	3
YFR023W	3
YFR029W	3
YFR043C	3
YFR052W	3
YGL013C	3
YGL015C	3
YGL016W	3
YGL021W	3
YGL036W	3
YGL057C	3
YGL060W	3
YGL083W	3
YGL107C	3
YGL117W	3
YGL124C	3
YGL127C	3
YGL128C	3
YGL129C	3
YGL131C	3
YGL136C	3
YGL138C	3
YGL141W	3
YGL145W	3
YGL151W	3
YGL159W	3
YGL176C	3
YGL178W	3
YGL192W	3
YGL215W	3
YGL219C	3
YGL223C	3
YGL224C	3
YGL229C	3
YGL233W	3
YGL238W	3
YGL241W	3
YGL243W	3
YGL249W	3
YGL251C	3
YGR027W-B	3
YGR030C	3
YGR070W	3
YGR071C	3
YGR075C	3
YGR089W	3
YGR090W	3
YGR093W	3
YGR104C	3
YGR106C	3
YGR108W	3
YGR109C	3
YGR109W-A	3
YGR117C	3
YGR122W	3
YGR128C	3
YGR134W	3
YGR146C	3
YGR150C	3
YGR151C	3
YGR161C-D	3
YGR166W	3
YGR184C	3
YGR198W	3
YGR212W	3
YGR222W	3
YGR233C	3
YGR278W	3
YHL012W	3
YHL021C	3
YHL022C	3
YHL029C	3
YHL030W	3
YHL038C	3
YHL039W	3
YHR004C	3
YHR054C	3
YHR056C	3
YHR071W	3
YHR099W	3
YHR101C	3
YHR109W	3
YHR153C	3
YHR155W	3
YHR166C	3
YHR172W	3
YHR177W	3
YHR185C	3
YHR187W	3
YHR192W	3
YHR197W	3
YHR214C-B	3
YIL005W	3
YIL017C	3
YIL037C	3
YIL050W	3
YIL056W	3
YIL071C	3
YIL073C	3
YIL082W	3
YIL097W	3
YIL101C	3
YIL128W	3
YIL129C	3
YIL132C	3
YIL139C	3
YIL156W	3
YIR011C	3
YIR030C	3
YJL016W	3
YJL029C	3
YJL031C	3
YJL039C	3
YJL044C	3
YJL046W	3
YJL047C	3
YJL056C	3
YJL058C	3
YJL061W	3
YJL070C	3
YJL071W	3
YJL073W	3
YJL089W	3
YJL090C	3
YJL103C	3
YJL109C	3
YJL137C	3
YJL147C	3
YJL149W	3
YJL154C	3
YJL181W	3
YJL194W	3
YJL201W	3
YJL204C	3
YJL206C	3
YJL207C	3
YJL209W	3
YJR003C	3
YJR005W	3
YJR011C	3
YJR012C	3
YJR030C	3
YJR031C	3
YJR037W	3
YJR054W	3
YJR061W	3
YJR080C	3
YJR088C	3
YJR090C	3
YJR097W	3
YJR110W	3
YJR118C	3
YJR119C	3
YJR140C	3
YKL006C-A	3
YKL011C	3
YKL014C	3
YKL015W	3
YKL020C	3
YKL025C	3
YKL033W	3
YKL045W	3
YKL047W	3
YKL065C	3
YKL065W-A	3
YKL072W	3
YKL092C	3
YKL110C	3
YKL121W	3
YKL125W	3
YKL130C	3
YKL133C	3
YKL149C	3
YKL162C	3
YKL167C	3
YKL176C	3
YKL185W	3
YKL188C	3
YKL189W	3
YKL205W	3
YKL208W	3
YKR060W	3
YKR075C	3
YKR082W	3
YKR096W	3
YKR098C	3
YKR101W	3
YLL003W	3
YLL004W	3
YLL006W	3
YLL007C	3
YLL016W	3
YLL019C	3
YLL032C	3
YLL049W	3
YLR001C	3
YLR018C	3
YLR024C	3
YLR035C-A	3
YLR039C	3
YLR049C	3
YLR057W	3
YLR063W	3
YLR071C	3
YLR073C	3
YLR084C	3
YLR093C	3
YLR098C	3
YLR107W	3
YLR127C	3
YLR128W	3
YLR132C	3
YLR139C	3
YLR142W	3
YLR148W	3
YLR154W-F	3
YLR166C	3
YLR173W	3
YLR176C	3
YLR226W	3
YLR240W	3
YLR247C	3
YLR267W	3
YLR268W	3
YLR272C	3
YLR273C	3
YLR312W-A	3
YLR320W	3
YLR341W	3
YLR352W	3
YLR360W	3
YLR363C	3
YLR371W	3
YLR373C	3
YLR376C	3
YLR386W	3
YLR389C	3
YLR392C	3
YLR394W	3
YLR396C	3
YLR408C	3
YLR410W-B	3
YLR417W	3
YLR424W	3
YLR436C	3
YLR440C	3
YLR452C	3
YLR453C	3
YLR454W	3
YLR456W	3
YML002W	3
YML029W	3
YML036W	3
YML041C	3
YML046W	3
YML053C	3
YML081W	3
YML091C	3
YML103C	3
YML104C	3
YML112W	3
YML121W	3
YMR018W	3
YMR019W	3
YMR045C	3
YMR050C	3
YMR060C	3
YMR061W	3
YMR064W	3
YMR065W	3
YMR066W	3
YMR076C	3
YMR081C	3
YMR094W	3
YMR098C	3
YMR125W	3
YMR130W	3
YMR134W	3
YMR137C	3
YMR139W	3
YMR147W	3
YMR154C	3
YMR156C	3
YMR160W	3
YMR163C	3
YMR176W	3
YMR185W	3
YMR194C-B	3
YMR199W	3
YMR218C	3
YMR231W	3
YMR232W	3
YMR247C	3
YMR284W	3
YMR299C	3
YMR312W	3
YNL011C	3
YNL012W	3
YNL018C	3
YNL036W	3
YNL051W	3
YNL073W	3
YNL085W	3
YNL119W	3
YNL126W	3
YNL139C	3
YNL143C	3
YNL162W-A	3
YNL210W	3
YNL214W	3
YNL236W	3
YNL257C	3
YNL261W	3
YNL284C-B	3
YNL289W	3
YNL297C	3
YNL311C	3
YNR004W	3
YNR021W	3
YNR045W	3
YNR046W	3
YNR063W	3
YNR066C	3
YNR068C	3
YOL001W	3
YOL015W	3
YOL024W	3
YOL025W	3
YOL031C	3
YOL044W	3
YOL068C	3
YOL076W	3
YOL088C	3
YOL089C	3
YOL095C	3
YOL102C	3
YOL117W	3
YOL136C	3
YOR017W	3
YOR026W	3
YOR035C	3
YOR062C	3
YOR076C	3
YOR080W	3
YOR081C	3
YOR093C	3
YOR114W	3
YOR115C	3
YOR129C	3
YOR142W-B	3
YOR143C	3
YOR147W	3
YOR166C	3
YOR172W	3
YOR193W	3
YOR208W	3
YOR221C	3
YOR238W	3
YOR244W	3
YOR249C	3
YOR255W	3
YOR258W	3
YOR284W	3
YOR319W	3
YOR320C	3
YOR334W	3
YOR336W	3
YOR337W	3
YOR342C	3
YOR346W	3
YOR350C	3
YOR354C	3
YOR363C	3
YPL005W	3
YPL007C	3
YPL008W	3
YPL018W	3
YPL026C	3
YPL045W	3
YPL047W	3
YPL052W	3
YPL054W	3
YPL060W	3
YPL066W	3
YPL069C	3
YPL072W	3
YPL099C	3
YPL112C	3
YPL122C	3
YPL123C	3
YPL125W	3
YPL126W	3
YPL161C	3
YPL201C	3
YPL209C	3
YPL216W	3
YPL241C	3
YPL242C	3
YPL248C	3
YPL256C	3
YPL268W	3
YPL272C	3
YPR009W	3
YPR021C	3
YPR022C	3
YPR029C	3
YPR036W	3
YPR042C	3
YPR045C	3
YPR055W	3
YPR067W	3
YPR068C	3
YPR073C	3
YPR105C	3
YPR122W	3
YPR144C	3
YPR158W	3
YPR158W-B	3
YPR162C	3
YPR164W	3
YPR186C	3
YPR202W	3
Q0050	4
Q0055	4
Q0060	4
Q0075	4
R0010W	4
R0030W	4
YAL002W	4
YAR019C	4
YAR027W	4
YAR029W	4
YBL016W	4
YBL029C-A	4
YBL049W	4
YBL088C	4
YBR013C	4
YBR032W	4
YBR076W	4
YBR128C	4
YBR161W	4
YBR165W	4
YBR168W	4
YBR221W-A	4
YBR240C	4
YBR276C	4
YBR284W	4
YBR297W	4
YCL007C	4
YCL047C	4
YCL068C	4
YCR024C	4
YCR106W	4
YDL027C	4
YDL045C	4
YDL045W-A	4
YDL114W	4
YDL176W	4
YDL180W	4
YDL206W	4
YDR042C	4
YDR066C	4
YDR067C	4
YDR078C	4
YDR106W	4
YDR125C	4
YDR131C	4
YDR141C	4
YDR179W-A	4
YDR198C	4
YDR235W	4
YDR275W	4
YDR286C	4
YDR306C	4
YDR315C	4
YEL008C-A	4
YEL025C	4
YEL072W	4
YER044C-A	4
YER115C	4
YER184C	4
YFL025C	4
YFL027C	4
YFL041W-A	4
YFL065C	4
YFR034W-A	4
YGL059W	4
YGL070C	4
YGL214W	4
YGL230C	4
YGR003W	4
YGR015C	4
YGR016W	4
YGR024C	4
YGR052W	4
YGR057C	4
YGR067C	4
YGR077C	4
YGR098C	4
YGR110W	4
YGR133W	4
YGR288W	4
YHR017W	4
YHR022C	4
YHR035W	4
YHR067W	4
YHR190W	4
YIL009C-A	4
YIL027C	4
YIL042C	4
YIL086C	4
YIL156W-A	4
YIR014W	4
YIR021W-A	4
YJL006C	4
YJL025W	4
YJL047C-A	4
YJL099W	4
YJL215C	4
YJR019C	4
YJR036C	4
YJR041C	4
YJR079W	4
YJR084W	4
YJR136C	4
YJR147W	4
YKL018W	4
YKL019W	4
YKL034W	4
YKL057C	4
YKL100C	4
YKL140W	4
YKL161C	4
YKL175W	4
YKL222C	4
YKR004C	4
YKR017C	4
YKR027W	4
YKR061W	4
YKR064W	4
YLL033W	4
YLL042C	4
YLL054C	4
YLR010C	4
YLR067C	4
YLR091W	4
YLR120W-A	4
YLR157W-D	4
YLR201C	4
YLR205C	4
YLR224W	4
YLR227C	4
YLR233C	4
YLR261C	4
YLR266C	4
YLR318W	4
YLR329W	4
YLR368W	4
YLR370C	4
YLR381W	4
YLR404W	4
YLR422W	4
YLR446W	4
YML003W	4
YML023C	4
YML068W	4
YML077W	4
YML083C	4
YML107C	4
YMR003W	4
YMR026C	4
YMR055C	4
YMR059W	4
YMR073C	4
YMR101C	4
YMR119W	4
YMR126C	4
YMR127C	4
YMR158C-A	4
YMR168C	4
YMR223W	4
YMR252C	4
YMR257C	4
YMR258C	4
YMR259C	4
YMR265C	4
YMR281W	4
YMR282C	4
YMR313C	4
YNL008C	4
YNL025C	4
YNL029C	4
YNL038W	4
YNL042W-B	4
YNL122C	4
YNL170W	4
YNL255C	4
YNL319W	4
YNR039C	4
YNR059W	4
YOL013C	4
YOL038C-A	4
YOL042W	4
YOL072W	4
YOL081W	4
YOL104C	4
YOL128C	4
YOL159C	4
YOL159C-A	4
YOR030W	4
YOR037W	4
YOR102W	4
YOR137C	4
YOR152C	4
YOR160W	4
YOR186W	4
YOR266W	4
YOR289W	4
YOR298W	4
YOR305W	4
YOR349W	4
YOR357C	4
YOR360C	4
YOR377W	4
YOR385W	4
YPL033C	4
YPL057C	4
YPL109C	4
YPL147W	4
YPL148C	4
YPL152W	4
YPR015C	4
YPR020W	4
YPR054W	4
YPR092W	4
YPR094W	4
YPR096C	4
YPR106W	4
YPR107C	4
YPR117W	4
YPR155C	4
YPR166C	4
YPR196W	4
YPR203W	4
Q0010	5
Q0017	5
Q0032	5
Q0070	5
Q0080	5
Q0092	5
Q0110	5
Q0115	5
Q0120	5
Q0142	5
Q0143	5
Q0144	5
Q0182	5
YAL016C-B	5
YAL019W-A	5
YAL026C-A	5
YAL031W-A	5
YAL034C-B	5
YAL037C-A	5
YAL063C-A	5
YAL064W	5
YAL066W	5
YAL067W-A	5
YAL068W-A	5
YAL069W	5
YAR030C	5
YAR035C-A	5
YAR047C	5
YAR053W	5
YAR070C	5
YBL008W-A	5
YBL039C-A	5
YBL039W-B	5
YBL040C	5
YBL048W	5
YBL065W	5
YBL071C	5
YBL071C-B	5
YBL073W	5
YBL077W	5
YBL107W-A	5
YBL109W	5
YBL113W-A	5
YBR027C	5
YBR051W	5
YBR056C-B	5
YBR056W-A	5
YBR058C-A	5
YBR072C-A	5
YBR076C-A	5
YBR096W	5
YBR099C	5
YBR103C-A	5
YBR131C-A	5
YBR134W	5
YBR178W	5
YBR182C-A	5
YBR191W-A	5
YBR196C-A	5
YBR200W-A	5
YBR219C	5
YBR224W	5
YBR292C	5
YBR298C-A	5
YBR300C	5
YCL001W	5
YCL002C	5
YCL023C	5
YCL041C	5
YCL058C	5
YCL065W	5
YCR001W	5
YCR018C-A	5
YCR022C	5
YCR024C-B	5
YCR085W	5
YCR087W	5
YCR095W-A	5
YCR097W-A	5
YCR108C	5
YDL009C	5
YDL016C	5
YDL022C-A	5
YDL025W-A	5
YDL050C	5
YDL061C	5
YDL094C	5
YDL114W-A	5
YDL158C	5
YDL159W-A	5
YDL162C	5
YDL185C-A	5
YDL187C	5
YDL196W	5
YDL240C-A	5
YDL247W-A	5
YDR003W-A	5
YDR024W	5
YDR029W	5
YDR034C-A	5
YDR034W-B	5
YDR048C	5
YDR095C	5
[truncated: 4,718 more rows]

## Sheet: Usaite.snf1
ORF name	Amplification Factor	Cluster number
YBR101C	4.36237	1
YBR102C	1.38999	1
YDL147W	0.667602	1
YDR060W	0.623979	1
YDR087C	0.782103	1
YDR150W	2.48283	1
YDR153C	0.728884	1
YDR358W	0.507749	1
YEL055C	0.777161	1
YGL227W	0.832139	1
YGR116W	0.673803	1
YHR196W	0.33558	1
YIL076W	0.826821	1
YKR016W	0.74735	1
YLR003C	0.595616	1
YLR114C	0.265509	1
YLR223C	2.49706	1
YLR287C	0.849906	1
YMR028W	0.66406	1
YMR029C	1.13813	1
YMR309C	0.560378	1
YOL145C	0.471613	1
YOR261C	1.23445	1
YPL084W	0.715061	1
YPL210C	0.963004	1
YPL243W	0.831002	1
YPL260W	0.669454	1
YAL019W	1.00311	1
YDL225W	1.04643	1
YGR130C	0.573157	1
YOR198C	1.23982	1
YPL009C	0.917029	1
YBR059C	1.29184	1
YDR505C	0.495454	1
YHL031C	0.870549	1
YIL105C	1.16946	1
YPL032C	0.554934	1
YNL016W	0.635734	1
YDR189W	0.937158	2
YER157W	0.72888	2
YGL095C	0.942871	2
YGR080W	1.03573	2
YHR108W	1.2088	2
YJL024C	1.5826	2
YML128C	1.21911	2
YMR004W	1.21416	2
YNL287W	1.36234	2
YOR124C	0.634678	2
YOL077C	2.26105	2
YOR001W	0.985152	2
YBR058C	0.878066	2
YBR260C	0.824438	2
YCR030C	1.04056	2
YER020W	1.28025	2
YFL033C	0.865806	2
YGL092W	0.849845	2
YLL040C	0.561113	2
YLR310C	1.4762	2
YNL047C	1.16017	2
YOR014W	1.07242	2
YOR043W	0.980143	2
YOR260W	0.812339	2
YPL128C	1.95447	2
YDL204W	0.955107	2
YER151C	0.59235	2
YAL021C	3.00062	2
YGL056C	0.680041	2
YHL024W	1.55167	2
YHR205W	0.998084	2
YOR267C	0.398281	2
YPL169C	1.05552	2
YDL063C	0.628089	3
YDL112W	0.623338	3
YDR071C	1.0587	3
YDR335W	0.60148	3
YDR395W	1.02298	3
YDR427W	1.18595	3
YEL022W	0.903319	3
YER021W	1.23264	3
YFL047W	0.8168	3
YFR002W	0.982814	3
YGL159W	2.05901	3
YGR128C	1.02345	3
YGR233C	0.786024	3
YHR197W	0.469806	3
YIL128W	1.10267	3
YJL109C	1.00759	3
YJL207C	1.1457	3
YJR005W	0.851132	3
YJR088C	0.63814	3
YLR386W	0.581857	3
YML103C	0.723163	3
YMR061W	0.445136	3
YMR076C	0.25545	3
YMR247C	0.465643	3
YOL025W	1.16651	3
YOL076W	0.405867	3
YOR035C	1.09033	3
YOR320C	1.35115	3
YOR354C	0.515349	3
YPL125W	0.330496	3
YPR029C	0.635717	3
YPR036W	0.92944	3
YDL132W	0.779511	3
YBL037W	0.804435	3
YBL079W	0.428961	3
YCR093W	0.466507	3
YDL215C	0.831768	3
YDR164C	0.903651	3
YDR303C	0.607984	3
YER155C	0.695118	3
YGL238W	1.14848	3
YHL030W	0.637878	3
YHL039W	1.23169	3
YHR099W	1.30323	3
YJL039C	0.225932	3
YJR080C	1.12623	3
YKL014C	0.454093	3
YKL065C	1.43561	3
YKL205W	0.642165	3
YKR096W	1.1094	3
YLR139C	1.62844	3
YLR454W	1.00114	3
YMR125W	0.637654	3
YNR021W	0.688397	3
YPL126W	0.822921	3
YBR133C	0.460986	3
YCL057W	1.70168	3
YGL107C	0.689311	3
YGR090W	0.634975	3
YGR117C	0.569447	3
YGR184C	1.6263	3
YHL021C	1.70035	3
YIL005W	0.969541	3
YKL025C	0.689374	3
YLR093C	0.821832	3
YNL036W	1.20239	3
YNL085W	0.608903	3
YNL236W	0.775943	3
YDR141C	0.439748	4
YPR155C	1.14909	4
YJL099W	2.69902	4
YKL057C	0.731153	4
YOR152C	1.06822	4
YHR017W	0.953959	4
YHR190W	1.86086	4
YKL100C	0.799971	4
YLR370C	1.58777	4
YMR073C	1.14072	4
YPR020W	1.47237	4
YJR019C	1.71654	4
YBR056W-A	2.36461	5
YDL061C	0.791214	5
YLR388W	0.521969	5
YCL034W	1.49607	6
YDL040C	0.774643	6
YDL097C	1.03952	6
YDR170C	0.629994	6
YDR372C	1.63731	6
YLR106C	0.608821	6
YBL047C	1.35709	6
YBL105C	1.41252	6
YDR194C	0.383095	6
YGL207W	0.601349	6
YBR245C	0.911999	6
YER164W	1.13527	6
YFR010W	1.82484	6
YGL049C	0.835776	6
YIL041W	1.16219	6
YIL126W	0.8766	6
YJL123C	0.701767	6
YJR125C	2.36036	6
YLR045C	0.813032	6
YLR399C	1.13258	6
YMR115W	1.2197	6
YNL088W	0.287044	6
YNL121C	0.704092	6
YOR206W	0.49315	6
YOR239W	0.520028	6
YPL063W	0.49662	6
YDR293C	1.05412	6
YHL007C	1.03822	6
YJL042W	0.526379	6
YPL085W	0.875461	6
YHR135C	0.747157	6
YNL154C	0.58827	6
YLR219W	2.19749	6
YDR211W	0.956066	7
YGL206C	0.621171	7
YLL001W	0.744478	7
YOR326W	0.514712	7
YPR189W	0.764842	7
YER049W	1.25599	7
YER080W	0.914429	7
YFL022C	1.18412	7
YFL048C	1.12057	7
YJL197W	0.999579	7
YKL197C	0.710528	7
YML013W	1.16371	7
YMR012W	0.434214	7
YNL040W	0.854651	7
YNL247W	0.866214	7
YPL012W	0.478006	7
YAR007C	1.01641	7
YCR002C	1.14559	7
YDL100C	2.14289	7
YLR133W	0.582168	7
YDL195W	1.36543	7
YER024W	0.609426	7
YGL173C	0.924925	7
YLR418C	1.02935	7
YOR109W	0.722032	7
YOR254C	0.77462	7
YPL118W	0.54056	7
YNR011C	1.48863	7
YDR430C	0.9151	7
YML100W	0.904438	7
YGR123C	1.46797	7
YML057W	0.654235	7
YNL251C	0.943188	7
YKR003W	1.34479	7
YPL101W	0.544372	7
YPR161C	0.67124	7
YBR272C	0.647817	8
YDR457W	0.679606	8
YKL010C	0.438883	8
YKL135C	1.34231	8
YBR017C	1.18347	8
YDL190C	0.616082	8
YER105C	0.688767	8
YML049C	0.718076	8
YMR237W	0.900628	8
YOL098C	0.897897	8
YOR112W	0.511462	8
YGR084C	0.817682	8
YIL083C	1.42084	8
YLR345W	0.333394	8
YNR035C	1.29225	8
YOL125W	1.09729	8
YPL259C	0.626742	8
YBR086C	0.743698	8
YCL045C	0.613098	8
YFL007W	1.11737	8
YFR041C	1.61244	8
YGL094C	0.786025	8
YHR098C	0.64397	8
YIL137C	1.08021	8
YJR102C	2.28846	8
YLR447C	0.744253	8
YMR129W	0.46367	8
YMR304W	0.430571	8
YNL239W	1.06928	8
YCL052C	0.636493	8
YGR264C	0.888161	8
YPR047W	0.545936	8
YBR199W	0.629089	8
YLR270W	1.02998	8
YML042W	0.541176	8
YMR041C	1.20073	8
YNL045W	1.18404	8
YDR237W	1.76656	8
YGR266W	1.05778	8
YIL035C	1.22053	8
YJL101C	1.54822	8
YNL307C	0.867817	8
YPL050C	0.625057	8
YDL072C	0.760346	9
YCR011C	0.854345	9
YLL048C	2.35538	9
YLR305C	0.436221	9
YBR110W	0.950725	9
YDR245W	1.48458	9
YDR434W	0.763671	9
YDR531W	1.36098	9
YER133W	0.935191	9
YGR157W	1.10273	9
YHR188C	1.15535	9
YIL030C	0.380956	9
YLL012W	0.815024	9
YNL026W	1.33832	9
YNL115C	2.02122	9
YOL065C	0.80858	9
YOR087W	0.483661	9
YBR205W	1.49334	9
YDR182W	2.36366	9
YHR132C	1.26617	9
YJR008W	0.800347	9
YLL041C	0.767887	9
YLR203C	1.44666	9
YOR099W	2.58847	9
YJR117W	1.5702	10
YKL165C	1.02336	10
YNL156C	1.2115	10
YGR060W	1.75982	10
YLR056W	1.60774	10
YDR292C	0.889721	11
YDR398W	0.666042	11
YIL033C	1.64758	11
YKR084C	1.68064	11
YNL132W	0.715475	11
YBR247C	1.86218	11
YDL019C	0.964036	11
YDL031W	1.79254	11
YDL060W	0.780585	11
YDR023W	0.888318	11
YDR161W	0.644698	11
YDR496C	0.995252	11
YDR529C	2.41163	11
YFL002C	0.576443	11
YFR009W	0.584347	11
YGL099W	0.567401	11
YGL228W	0.867483	11
YGR086C	1.52243	11
YGR103W	0.366854	11
YGR159C	1.08324	11
YGR162W	0.445354	11
YGR211W	1.79056	11
YJL026W	1.26735	11
YKR001C	0.759087	11
YKR081C	0.370973	11
YLR197W	0.469061	11
YLR216C	0.961022	11
YLR248W	1.54145	11
YLR276C	0.780347	11
YLR419W	0.856484	11
YMR049C	1.27141	11
YMR128W	2.00528	11
YMR186W	0.792456	11
YMR229C	0.528872	11
YNL137C	1.86379	11
YNL243W	0.670836	11
YOL027C	0.987831	11
YPL212C	0.965216	11
YPL226W	0.915031	11
YPL240C	0.656404	11
YPR041W	0.878483	11
YPR108W	1.28828	11
YPR125W	2.2942	11
YBL022C	0.830049	11
YDL007W	0.951935	11
YDR037W	0.814891	11
YHR107C	1.4574	11
YLL034C	0.757619	11
YPL093W	0.527186	11
YPL217C	0.608627	11
YCR088W	1.92726	11
YJL020C	0.928063	11
YLR150W	9.64892	11
YLR330W	1.14049	11
YMR031C	0.737025	11
YNL248C	0.508702	11
YOR027W	1.40078	11
YOR091W	1.56576	11
YDR214W	1.74778	11
YBL024W	0.639763	11
YBR072W	0.785942	11
YBR202W	0.87113	11
YDR346C	0.688867	11
YER003C	1.90095	11
YFR051C	1.1727	11
YHR085W	0.683676	11
YNL138W	1.24446	11
YGL120C	0.750539	11
YGR180C	1.50771	11
YBR154C	1.37027	11
YEL013W	0.71083	12
YFL038C	1.11548	12
YGL112C	1.19601	12
YKL080W	0.974308	12
YDL103C	3.64091	12
YDR238C	0.723745	12
YGL195W	0.753046	12
YKL154W	0.840326	12
YLR384C	0.561549	12
YNL163C	0.672421	12
YFL044C	1.1004	12
YJL153C	0.745589	12
YJR137C	0.703909	12
YBR003W	0.949187	12
YBR080C	1.4224	12
YCR053W	0.998879	12
YDL124W	1.18753	12
YDR129C	0.82486	12
YER143W	2.52574	12
YFL045C	4.71212	12
YGR094W	0.703643	12
YGR155W	1.05217	12
YHR170W	1.02952	12
YKL210W	1.06725	12
YKR080W	0.62592	12
YLR060W	1.26657	12
YML072C	0.521427	12
YMR302C	0.981862	12
YOR086C	0.699133	12
YOR341W	0.666498	12
YDR091C	0.627176	12
YKL104C	1.08099	12
YKR002W	0.583604	12
YOL021C	1.14401	12
YBR286W	1.31732	12
YJL145W	0.549456	12
YKL150W	0.814404	12
YBL076C	0.890697	12
YBR011C	1.32566	12
YBR146W	1.02373	12
YDL145C	0.542344	12
YDL178W	1.03011	12
YDR120C	0.75956	12
YDR268W	1.00517	12
YDR341C	0.812417	12
YEL071W	1.30784	12
YER090W	1.3978	12
YER136W	1.14649	12
YHR042W	1.13123	12
YHR163W	1.02535	12
YJL012C	2.10129	12
YML120C	0.619161	12
YMR109W	1.18815	12
YOR120W	1.64954	12
YOR168W	1.1083	12
YPR127W	2.6586	12
YDL174C	1.03646	12
YOR151C	0.527428	12
YCR005C	1.1836	12
YDR481C	1.84544	12
YFR015C	0.702691	12
YGR019W	1.50019	12
YIL078W	1.19853	12
YIL125W	0.824035	12
YJL125C	1.06196	12
YJR010W	0.750309	12
YKR043C	2.2008	12
YLR178C	1.80999	12
YOR361C	2.05883	12
YGL191W	2.04321	12
YGR124W	1.248	12
YOR285W	1.3495	12
YAL016W	0.715714	13
YJR042W	0.729318	13
YJL082W	1.36385	13
YMR308C	0.386621	13
YGR218W	0.644684	13
YJL088W	1.22058	13
YMR208W	0.724598	13
YBR214W	1.31794	13
YGL006W	1.19343	13
YJL053W	0.775373	13
YJR130C	1.18285	13
YKL035W	0.778246	13
YML048W	1.51128	13
YMR080C	0.994186	13
YOR241W	2.17532	13
YPL270W	0.416525	13
YMR027W	0.597486	13
YDR036C	3.18991	13
YFR021W	1.30106	13
YHR047C	0.995124	13
YMR261C	0.900905	13
YBL017C	0.74221	13
YBR170C	1.36984	13
YDR074W	0.972224	13
YGL184C	2.16596	13
YGR054W	0.86185	13
YHR063C	1.15355	13
YIL109C	0.742177	13
YLL029W	1.05772	13
YMR110C	0.831067	13
YOL057W	0.844453	13
YOR209C	0.87704	13
YPL188W	1.46171	13
YPR160W	0.669135	13
YPR181C	1.3764	13
YBR149W	1.50463	13
YDL102W	0.813628	13
YER014W	1.67081	13
YER015W	0.68413	13
YJL060W	0.81411	13
YLR089C	1.2831	13
YBL098W	0.860308	13
YBR166C	0.851742	13
YEL002C	1.32794	13
YGL027C	1.03101	13
YHR028C	1.28935	13
YHR137W	1.26121	13
YJL183W	0.943804	13
YLR100W	3.02012	13
YBR023C	0.688729	13
YBR056W	2.67337	13
YBR082C	1.01907	13
YBR126C	1.804	13
YBR204C	1.39659	13
YDL134C	1.17454	13
YDL188C	1.43436	13
YDR001C	0.547986	13
YDR256C	1.97587	13
YEL011W	1.12832	13
YFR006W	1.31144	13
YGL156W	1.31496	13
YGL202W	1.05627	13
YHR074W	0.968764	13
YIR038C	1.80441	13
YKL212W	0.637155	13
YLR077W	0.990922	13
YMR196W	1.03322	13
YOR061W	0.715686	13
YOR173W	1.50419	13
YPL203W	0.98006	13
YPR184W	0.833123	13
YBR177C	0.859565	13
YGL037C	0.945123	13
YHR104W	1.58104	13
YJL172W	0.822797	13
YJR078W	1.02882	13
YLR382C	1.21617	13
YMR099C	1.36521	13
YMR189W	0.874166	13
YOR084W	0.436	13
YOR176W	0.955591	13
YPR010C	0.579848	13
YAL007C	1.39439	14
YER154W	1.76235	14
YGL196W	0.997581	14
YBR159W	1.02226	14
YDR264C	1.24433	14
YIL162W	0.513135	14
YJL002C	1.08665	14
YPR001W	0.673068	14
YDL047W	2.27206	14
YDL095W	0.968171	14
YGL055W	0.745584	14
YGR032W	1.14504	14
YHR007C	0.807616	14
YHR039C	1.50806	14
YHR072W	1.88643	14
YLR342W	1.39269	14
YML086C	0.995508	14
YMR015C	0.942538	14
YOL147C	0.729944	14
YOR270C	1.54783	14
YPL058C	0.596349	14
YPL218W	1.21201	14
YPR183W	1.02954	14
YDL137W	0.991112	14
YDR062W	1.26817	14
YDL192W	1.19133	14
YKL039W	0.628243	15
YKR065C	1.87007	15
YLR083C	1.35451	15
YLR088W	0.607708	15
YLR372W	1.20385	15
YLR414C	0.392015	15
YNL130C	1.88737	15
YNL219C	2.29039	15
YNL280C	1.75218	15
YNR030W	2.0818	15
YAL023C	0.910771	15
YBR143C	0.839437	16
YCL043C	2.10071	16
YER110C	0.591258	16
YHR027C	0.639991	16
YJL167W	1.40407	16
YJR007W	1.03867	16
YKL001C	1.38842	16
YKL196C	1.74848	16
YKR018C	0.829543	16
YLL026W	1.05025	16
YML001W	1.3864	16
YNL189W	1.16987	16
YPL225W	2.74955	16
YAR015W	1.57063	16
YBL032W	1.19642	16
YBR025C	0.862316	16
YBR039W	1.19817	16
YBR121C	0.886582	16
YBR169C	1.18339	16
YDL084W	2.61424	16
YDR399W	2.40511	16
YEL032W	2.15392	16
YER036C	0.539098	16
YER165W	2.08035	16
YGR185C	0.867874	16
YHR065C	0.514899	16
YJL050W	0.584305	16
YJR064W	1.58134	16
YML012W	1.4904	16
YMR089C	1.0249	16
YMR290C	0.342315	16
YNL290W	0.985394	16
YOR046C	1.90603	16
YOR259C	2.30477	16
YOR335C	0.973308	16
YAL005C	0.84733	16
YAL035W	0.704054	16
YBL075C	1.28816	16
YBR079C	0.840044	16
YBR189W	0.635128	16
YBR227C	1.06902	16
YDL143W	0.963619	16
YDR148C	2.04876	16
YDR258C	1.45437	16
YDR298C	1.66833	16
YDR381W	1.75194	16
YDR394W	1.05838	16
YEL051W	1.34012	16
YER006W	0.636946	16
YER120W	0.944469	16
YGL078C	0.970966	16
YGL105W	0.98973	16
YGR043C	1.33663	16
YGR082W	0.609715	16
YGR083C	0.368986	16
YGR152C	0.980583	16
YGR285C	2.78351	16
YHL015W	0.725931	16
YHL033C	0.780946	16
YIL022W	0.942961	16
YIL136W	0.431398	16
YIL142W	1.01216	16
YJL034W	1.4087	16
YJL080C	0.763914	16
YJR045C	1.02042	16
YJR123W	1.05777	16
YKL152C	1.15876	16
YKL180W	1.70254	16
YLL018C	0.978187	16
YLL045C	0.787425	16
YLR175W	0.888748	16
YLR325C	0.9192	16
YLR354C	0.977529	16
YLR441C	1.47242	16
YLR448W	0.770797	16
YML063W	2.07952	16
YML073C	0.737767	16
YNL061W	1.29719	16
YNL069C	0.851885	16
YOL038W	1.14305	16
YOL039W	1.14281	16
YOL127W	0.685048	16
YOR089C	1.12133	16
YOR096W	0.587027	16
YOR117W	1.08116	16
YOR310C	0.542469	16
YPL004C	0.728721	16
YPL078C	1.78074	16
YPL106C	0.893303	16
YPL131W	1.01521	16
YPL232W	1.1501	16
YPL237W	1.74822	16
YPL249C-A	0.736614	16
YKL129C	0.858424	16
YBR127C	1.2633	16
YDL066W	1.20059	16
YDR172W	0.994607	16
YGL245W	0.917923	16
YHR019C	0.88719	16
YHR020W	0.781025	16
YNL241C	1.83286	16
YOL151W	1.78624	16
YPL160W	0.720985	16
YCL030C	0.891436	16
YDL126C	1.27927	16
YGL048C	2.06702	16
YGR244C	0.864313	16
YLR167W	1.69228	16
YLR249W	0.776096	16
YML010W	1.06987	16
YML054C	0.724109	16
YOL097C	0.835408	16
YNL064C	0.993252	16
YPL266W	0.53113	16
YPL094C	1.91976	16
YPL048W	1.35771	16
YKL081W	0.839029	16
YLR029C	1.17497	16
YML014W	1.4175	16
YBL092W	1.47589	16
YLR075W	1.04242	16
YNL284C	1.19946	16
YPR088C	1.06762	16
YIL075C	1.18203	17
YML022W	1.39331	17
YNL098C	1.33571	17
YBL099W	0.971292	17
YDL081C	0.576423	17
YGR132C	2.07641	17
YHR064C	0.905264	17
YIL133C	0.925096	17
YLR259C	1.41758	17
YNL071W	1.78558	17
YNL178W	0.518386	17
YOL012C	1.56292	17
YPR033C	0.977857	17
YPR191W	1.21714	17
YFL005W	0.729396	17
YFR030W	0.674756	17
YAR002C-A	2.49911	17
YDL131W	0.579518	17
YDR300C	1.22547	17
YER052C	1.12145	17
YER069W	0.986101	17
YER091C	1.07038	17
YFR053C	1.07611	17
YGL253W	1.16355	17
YJR109C	0.816573	17
YLL050C	0.644496	17
YLR186W	0.833847	17
YLR359W	0.878705	17
YMR145C	0.482371	17
YMR314W	1.38907	17
YNR016C	0.675777	17
YOL058W	1.05131	17
YOR184W	1.43678	17
YOR362C	1.44873	17
YBR046C	1.75	17
YCL018W	1.10296	17
YCR012W	0.987489	17
YDL078C	1.03168	17
YDL182W	1.66544	17
YDR050C	1.68913	17
YDR188W	0.670531	17
YDR190C	1.60729	17
YDR212W	0.943194	17
YEL026W	1.11063	17
YER025W	0.775558	17
YER055C	1.98163	17
YFL018C	1.69837	17
YGL030W	0.469475	17
YGR231C	0.818727	17
YGR254W	0.658553	17
YHR169W	0.691182	17
YHR174W	1.0676	17
YIL094C	1.79138	17
YIL160C	1.02966	17
YJL008C	1.1707	17
YJL014W	0.860927	17
YJL111W	1.11364	17
YJR121W	1.03002	17
YJR139C	1.2426	17
YKL027W	0.977672	17
YLR028C	0.895284	17
YLR340W	0.877389	17
YML028W	1.44415	17
YML070W	1.25358	17
YML106W	0.894002	17
YMR120C	0.898911	17
YMR226C	1.29773	17
YMR286W	2.86963	17
YMR315W	1.3589	17
YNL014W	2.76247	17
YNL067W	0.554595	17
YPL028W	1.59388	17
YPL231W	0.607699	17
YPR024W	0.751901	17
YPR165W	1.40016	17
YKL103C	1.37193	17
YBL039C	0.852299	17
YBL041W	1.70778	17
YDL171C	0.624499	17
YKL211C	0.972034	17
YMR105C	0.51785	17
YNR001C	0.935899	17
YNR015W	1.17013	17
YOR317W	0.880353	17
YPL262W	0.967849	17
YPR002W	0.705143	17
YAL012W	1.37903	17
YAL038W	1.01148	17
YBR006W	0.839416	17
YBR084W	0.925756	17
YBR208C	0.4937	17
YBR218C	0.392063	17
YBR221C	1.01865	17
YBR248C	1.08701	17
YBR249C	1.14191	17
YCR073W-A	0.822612	17
YDL055C	1.55786	17
YDL144C	1.30702	17
YDL185W	1.11264	17
YDR127W	0.997674	17
YDR158W	1.69027	17
YDR234W	1.75954	17
YDR502C	1.22017	17
YDR533C	2.01949	17
YEL034W	0.860038	17
YER073W	4.91858	17
YER086W	1.18433	17
YGL008C	0.787089	17
YGL009C	0.737241	17
YGL011C	2.08726	17
YGL062W	0.507738	17
YGL234W	0.869554	17
YGL252C	1.1341	17
YGR012W	0.68135	17
YGR192C	1.05722	17
YGR204W	0.941207	17
YGR234W	1.383	17
YGR240C	0.826277	17
YIL124W	0.970854	17
YIR036C	2.65626	17
YJL052W	1.052	17
YJL130C	0.837742	17
YJR105W	1.19564	17
YKL085W	0.761545	17
YKL170W	0.67136	17
YKL181W	1.66161	17
YKL215C	0.917448	17
YKR009C	0.524065	17
YLR069C	1.32154	17
YLR174W	0.915499	17
YLR188W	3.6545	17
YML131W	1.19104	17
YMR246W	0.860933	17
YMR300C	1.30468	17
YNL037C	1.40639	17
YNL104C	0.850165	17
YNL202W	1.22994	17
YNL220W	0.942065	17
YNR050C	1.16724	17
YOL140W	1.14881	17
YOR128C	0.836765	17
YOR142W	1.1341	17
YOR374W	1.02923	17
YPL061W	1.45629	17
YPL091W	3.95023	17
YHR008C	1.10407	17
YLR258W	0.620291	17
YAL054C	0.766145	17
YBL015W	1.24406	17
YBR117C	0.993391	17
YDL029W	1.76942	17
YDR377W	1.33975	17
YGL001C	1.44913	17
YGL040C	1.42056	17
YHR179W	1.07619	17
YLR303W	1.08136	17
YLR355C	1.30846	17
YML008C	1.51058	17
YML085C	2.62729	17
YNL200C	1.63112	17
YOR204W	0.960287	17
YPR035W	1.24655	17
YPR074C	1.11813	17
YAL060W	0.600028	17
YBR031W	1.67891	17
YCL017C	0.753689	17
YCR004C	1.07763	17
YDL014W	0.366331	17
YDL022W	2.1033	17
YDR012W	1.54976	17
YDR064W	0.896101	17
YDR155C	0.764462	17
YDR388W	1.13829	17
YER043C	0.899383	17
YER178W	1.08786	17
YFL016C	1.14538	17
YGL026C	1.02303	17
YGL103W	1.37814	17
YGL123W	0.665108	17
YGL148W	1.53976	17
YGR175C	1.35139	17
YGR256W	0.747195	17
YHR089C	0.698204	17
YHR183W	0.902053	17
YIL043C	0.995667	17
YIR034C	1.52131	17
YJR016C	1.24497	17
YJR095W	0.624285	17
YJR144W	0.85636	17
YKL029C	0.766755	17
YKL060C	0.761584	17
YKL067W	1.72361	17
YKL148C	1.51139	17
YLR058C	1.12866	17
YLR134W	0.435992	17
YLR153C	0.996541	17
YLR304C	1.27025	17
YLR432W	0.579665	17
YLR438W	1.95308	17
YMR083W	0.25913	17
YMR108W	1.27258	17
YMR205C	1.27351	17
YMR217W	1.09233	17
YMR303C	0.390852	17
YMR318C	1.02703	17
YNL007C	0.772772	17
YNL208W	0.765462	17
YNR036C	1.8848	17
YOL040C	0.768871	17
YOL086C	0.797379	17
YOR063W	0.795108	17
YOR187W	1.73054	17
YOR356W	1.32846	17
YOR375C	1.03965	17
YPL143W	0.475724	17
YPL211W	1.51948	17
YBL045C	1.07062	18
YBR026C	1.15441	18
YER081W	0.605456	18
YKL213C	0.849873	18
YKR046C	2.40135	18
YGL167C	1.14139	18
YLR347C	0.926279	18
YIL074C	0.520844	18
YIL116W	1.3188	18
YMR062C	0.977641	18
YNL123W	0.997014	18
YPR118W	2.81642	18
YMR203W	1.08843	18
YBR230C	1.26291	18
YBR115C	0.61852	18
YDL085W	1.38714	18
YDR101C	0.709296	18
YDR233C	1.60499	18
YDR516C	1.5733	18
YEL031W	1.01402	18
YEL042W	0.695938	18
YEL058W	1.25893	18
YGL137W	1.0565	18
YGR061C	0.991835	18
YHR113W	1.23668	18
YJL117W	0.834099	18
YJL200C	0.848656	18
YJR051W	0.940408	18
YLR291C	1.0485	18
YLR409C	0.813097	18
YML126C	0.930721	18
YMR092C	0.944344	18
YNR043W	1.87322	18
YOR230W	1.41541	18
YPR032W	1.27891	18
YCL040W	1.57443	18
YDL140C	0.95445	18
YDR368W	2.14317	18
YFR044C	1.40319	18
YKL182W	0.676322	18
YLR044C	1.06854	18
YCL009C	1.1166	18
YKR026C	0.546373	18
YOL126C	2.84339	18
YBR196C	1.13559	18
YDL141W	1.02405	18
YDL198C	1.10926	18
YEL052W	0.687758	18
YER125W	1.10368	18
YFL037W	2.19223	18
YGL205W	0.553927	18
YHR018C	1.03821	18
YHR037W	0.924343	18
YIL108W	1.01203	18
YJR065C	1.07991	18
YKL157W	0.95708	18
YML125C	1.12627	18
YMR093W	0.850444	18
YOR303W	2.03543	18
YPL154C	0.993314	18
YPR006C	0.327884	18
YBR192W	1.45111	18
YBR222C	0.981785	18
YCR072C	1.28433	18
YDR047W	0.571612	18
YDR294C	0.994916	18
YGL187C	0.815782	18
YHR208W	0.935947	18
YIL155C	0.744653	18
YJR148W	0.626215	18
YLR027C	0.95724	18
YLR208W	0.907147	18
YOR065W	0.623143	18
YBR106W	1.51481	18
YDL052C	0.901917	18
YFL039C	1.13751	18
YLR337C	1.50651	18
YBR078W	0.524219	19
YGR189C	2.1939	19
YLR390W-A	0.773546	19
YLR120C	1.78108	19
YMR006C	1.06447	19
YMR008C	0.547535	19
YOL030W	0.578023	19
YMR307W	0.979132	19
YNL055C	1.4162	19
YNL160W	1.68837	19
YML075C	1.07306	19
YLR109W	1.01492	19
YOR136W	1.98825	19
YPL214C	2.14571	19
YJL171C	0.566406	19
YBR234C	1.39492	19
YGR282C	5.18814	19
YFL030W	1.05338	19
YLR348C	1.2505	19
YMR116C	1.12123	19
YNL052W	1.04708	19
YNR040W	1.94943	19
YBL030C	0.688278	19
YBR291C	1.1759	19
YCL057C-A	1.35535	19
YDR032C	2.17484	19
YJR077C	1.01594	19
YKL120W	0.765267	19
YMR241W	0.799855	19
YNR017W	2.2875	19
YOR222W	1.03958	19
YPL134C	0.750254	19
YPR058W	3.62441	19
YNL044W	2.5501	20
YBR283C	0.973005	20
YDR384C	1.41805	20
YLR378C	0.767291	20
YPR149W	0.826007	20
YDR033W	0.336089	20
YER044C	1.29685	20
YGR101W	0.726273	20
YJR073C	1.41362	20
YKL217W	0.449181	20
YML052W	1.6659	20
YDR342C	0.528523	20
YER141W	0.867095	20
YGR243W	0.623676	20
YMR011W	0.752668	20

## Sheet: Usaite.snf4
ORF name	Amplification Factor	Cluster number
YBR059C	0.966216	1
YBR101C	0.707289	1
YDL106C	2.12519	1
YDL147W	2.07143	1
YDL225W	2.53584	1
YDR049W	2.44619	1
YDR060W	1.80191	1
YDR150W	1.74674	1
YDR505C	1.85117	1
YEL055C	1.48216	1
YER008C	1.29701	1
YGR116W	1.29638	1
YGR130C	0.933741	1
YHL031C	1.0898	1
YHR196W	2.37514	1
YIL076W	1.11453	1
YIL105C	0.966325	1
YKR008W	1.40456	1
YKR016W	1.34225	1
YLR003C	1.31359	1
YLR114C	2.56508	1
YMR028W	0.949866	1
YMR309C	1.59212	1
YOL145C	2.27043	1
YOR198C	1.46799	1
YOR261C	0.840896	1
YPL009C	2.24251	1
YPL032C	0.920367	1
YPL190C	1.26151	1
YPL210C	1.12688	1
YPL243W	0.862974	1
YPL260W	1.06053	1
YPL263C	1.46672	1
YAL021C	0.86416	2
YDL101C	2.09942	2
YDL204W	0.835642	2
YDR137W	1.62383	2
YDR189W	1.64458	2
YDR390C	2.82172	2
YER020W	0.55369	2
YER151C	1.53659	2
YGL056C	0.623042	2
YGL092W	1.17707	2
YGL095C	1.31953	2
YGL180W	0.593214	2
YGR080W	0.854503	2
YHL024W	1.39405	2
YHR108W	1.4544	2
YIL044C	0.965968	2
YJL024C	0.923157	2
YJR091C	0.859914	2
YLL040C	0.94916	2
YML128C	0.684276	2
YMR004W	1.60675	2
YNL047C	0.759232	2
YNL182C	1.12542	2
YNL287W	1.22187	2
YOL087C	0.988456	2
YOR001W	0.97231	2
YOR014W	1.01911	2
YOR124C	1.3531	2
YOR260W	1.12258	2
YOR267C	0.885154	2
YPL128C	0.998625	2
YPL169C	1.13853	2
YAL041W	1.14706	3
YBL037W	1.12424	3
YBL079W	1.45324	3
YBR087W	0.830586	3
YCL057W	1.12856	3
YCR093W	1.42881	3
YDL063C	2.24506	3
YDL112W	3.06667	3
YDL132W	1.98869	3
YDL215C	1.15389	3
YDL234C	1.35966	3
YDR071C	1.29369	3
YDR164C	1.84379	3
YDR303C	1.95822	3
YDR335W	2.01694	3
YDR395W	1.93121	3
YDR407C	2.45654	3
YDR427W	1.49916	3
YEL022W	1.71757	3
YER021W	1.05324	3
YER155C	1.49428	3
YFL034C-B	1.13537	3
YFL047W	1.40645	3
YFR002W	1.23696	3
YFR052W	1.07203	3
YGL238W	1.18612	3
YGR090W	1.20038	3
YGR117C	1.03653	3
YGR128C	1.29707	3
YGR184C	1.05011	3
YGR233C	1.38802	3
YHL021C	1.48694	3
YHL030W	3.0329	3
YHL039W	0.974863	3
YHR101C	1.09653	3
YHR197W	1.84797	3
YIL005W	1.27613	3
YIL128W	1.53676	3
YJL039C	1.69175	3
YJL071W	0.640993	3
YJL109C	1.06784	3
YJL207C	1.38209	3
YJR005W	1.16473	3
YJR080C	0.93441	3
YJR088C	1.32528	3
YKL014C	1.69032	3
YKL065C	0.618912	3
YKR096W	0.999144	3
YLL019C	0.694803	3
YLR093C	0.65492	3
YLR240W	0.973598	3
YLR352W	0.692403	3
YLR386W	0.939383	3
YLR389C	1.17525	3
YLR436C	1.41152	3
YML103C	1.28312	3
YMR061W	1.58874	3
YMR125W	1.54718	3
YNL036W	0.807979	3
YNL085W	1.77882	3
YOL025W	0.831503	3
YOL076W	2.37498	3
YOR035C	0.671116	3
YOR320C	0.88071	3
YOR354C	1.12623	3
YPL125W	1.04576	3
YPL126W	1.44684	3
YPL161C	1.15148	3
YPR029C	1.37363	3
YPR036W	0.882249	3
YDR067C	0.951399	4
YDR141C	2.41653	4
YHR190W	1.29896	4
YJR019C	0.446027	4
YKL057C	1.37045	4
YKL100C	0.605013	4
YLR370C	0.742389	4
YMR073C	0.929674	4
YMR258C	0.79516	4
YOR152C	0.38403	4
YPR020W	1.05599	4
YPR155C	0.922878	4
YCL001W	0.693827	5
YDL061C	1.0747	5
YLR388W	0.932531	5
YAR042W	0.854814	6
YBL047C	1.05425	6
YCL034W	0.729186	6
YDL040C	1.77562	6
YDL097C	1.43079	6
YDR170C	2.71351	6
YDR194C	1.80575	6
YDR293C	1.49718	6
YDR372C	1.43405	6
YER164W	1.11431	6
YFL004W	1.28199	6
YFR010W	1.10961	6
YGL049C	1.69207	6
YGL207W	1.23653	6
YHL007C	1.51647	6
YHR097C	0.652145	6
YIL038C	1.31837	6
YIR006C	1.29171	6
YJL042W	0.838084	6
YJL123C	1.06872	6
YKR048C	0.872451	6
YLL021W	2.12302	6
YLR106C	1.29716	6
YLR442C	1.28237	6
YMR115W	0.950862	6
YNL121C	1.09935	6
YNL154C	1.1617	6
YOR206W	1.54813	6
YOR239W	1.61272	6
YPL063W	1.13234	6
YPL085W	1.09012	6
YPR104C	0.794325	6
YAR007C	1.33488	7
YCR002C	1.25464	7
YDL100C	1.94943	7
YDL160C	1.33042	7
YDL195W	1.30407	7
YDR211W	1.93993	7
YDR430C	1.75525	7
YER024W	0.387522	7
YER049W	1.36739	7
YER080W	1.19244	7
YFL022C	1.10779	7
YFL048C	0.920438	7
YGL173C	1.12529	7
YGL206C	1.30219	7
YGR123C	1.04218	7
YHR030C	1.13163	7
YKL197C	0.845066	7
YKR003W	0.859654	7
YLL001W	1.13537	7
YLR116W	0.811872	7
YLR357W	1.13155	7
YML057W	0.938646	7
YML100W	0.831307	7
YMR012W	1.76185	7
YNL040W	1.0904	7
YNL247W	1.40558	7
YNL251C	0.867713	7
YNR011C	1.08791	7
YOR048C	1.26738	7
YOR109W	1.13422	7
YOR254C	1.20819	7
YOR326W	1.39464	7
YPL012W	1.81071	7
YPL082C	1.08688	7
YPL101W	0.963311	7
YPL104W	0.998258	7
YPL145C	1.15086	7
YPR161C	0.911308	7
YPR189W	1.33481	7
YBR017C	0.978175	8
YBR086C	0.914361	8
YBR199W	0.761277	8
YBR272C	1.02487	8
YCL045C	1.28691	8
YCL052C	0.847196	8
YDL190C	2.3278	8
YDR237W	1.13738	8
YDR457W	1.78813	8
YER105C	1.24617	8
YFL007W	0.887283	8
YFR041C	1.1267	8
YGL125W	1.03545	8
YGR084C	0.852161	8
YGR194C	0.799001	8
YGR264C	1.21299	8
YGR266W	1.3475	8
YIL083C	0.898399	8
YIL137C	0.97489	8
YIL151C	1.13698	8
YJR075W	0.923923	8
YJR102C	0.662686	8
YKL010C	1.15963	8
YKL135C	0.906853	8
YLR144C	0.924737	8
YLR270W	0.718399	8
YLR447C	1.06841	8
YML042W	0.540783	8
YML049C	1.29634	8
YMR041C	0.891146	8
YMR129W	1.40002	8
YMR158W	1.01554	8
YMR237W	1.0861	8
YMR304W	1.16101	8
YNL045W	1.01234	8
YNL239W	0.765932	8
YNL307C	1.00664	8
YNR035C	0.751139	8
YOL098C	1.37521	8
YOR112W	0.946876	8
YOR164C	1.56087	8
YPL031C	0.758435	8
YPL050C	0.976127	8
YBR205W	0.998807	9
YCR011C	0.757595	9
YDR182W	1.48143	9
YGR157W	1.20195	9
YHR132C	1.36202	9
YHR188C	1.33733	9
YIL030C	1.12598	9
YLL012W	0.894615	9
YLL041C	0.682062	9
YLR203C	0.73171	9
YNL026W	0.960197	9
YNL115C	0.587934	9
YOL065C	0.873414	9
YOR099W	0.755444	9
YGR060W	0.839259	10
YJR117W	0.855305	10
YKL165C	1.5857	10
YLR056W	0.811184	10
YNL156C	0.853265	10
YBL022C	1.09784	11
YBL024W	0.900867	11
YBR072W	0.834444	11
YBR154C	1.23016	11
YBR202W	1.10165	11
YBR247C	0.946664	11
YCR088W	0.968246	11
YDL007W	2.05928	11
YDL031W	2.22742	11
YDL060W	1.85496	11
YDL201W	1.50808	11
YDR023W	1.86895	11
YDR037W	1.56624	11
YDR122W	1.32256	11
YDR214W	1.03287	11
YDR292C	2.64456	11
YDR346C	2.26086	11
YDR496C	2.08049	11
YER003C	0.887899	11
YGL099W	1.09795	11
YGL120C	1.09029	11
YGL171W	1.42321	11
YGL228W	0.922739	11
YGR086C	0.802391	11
YGR103W	2.10547	11
YGR159C	0.963557	11
YGR162W	1.18402	11
YGR174C	0.62504	11
YGR180C	0.92292	11
YGR187C	1.3412	11
YGR245C	1.17972	11
YHR085W	1.5809	11
YHR107C	1.35075	11
YHR117W	1.51751	11
YJL020C	1.06718	11
YJL026W	0.817263	11
YKR001C	1.17312	11
YKR014C	1.155	11
YKR081C	1.23904	11
YKR084C	0.994851	11
YLR150W	0.864418	11
YLR197W	1.72905	11
YLR216C	0.840717	11
YLR330W	1.30084	11
YMR049C	1.10895	11
YMR186W	1.04326	11
YMR229C	1.52215	11
YMR235C	1.46462	11
YNL001W	1.39082	11
YNL005C	1.20595	11
YNL132W	1.59163	11
YNL138W	0.94932	11
YNL243W	1.03176	11
YNL248C	1.20356	11
YOL027C	0.954013	11
YOR165W	1.16534	11
YPL093W	1.05346	11
YPL212C	1.068	11
YPL217C	1.67119	11
YPL226W	1.12497	11
YPL240C	0.848234	11
YPR041W	0.985301	11
YPR108W	1.07441	11
YPR125W	1.08989	11
YPR190C	1.47219	11
YBL076C	0.984375	12
YBR011C	0.819007	12
YBR080C	1.10286	12
YBR286W	0.784903	12
YCR005C	0.887763	12
YCR053W	0.90874	12
YDL124W	1.17608	12
YDL145C	2.00267	12
YDL174C	1.24863	12
YDL178W	1.7385	12
YDR091C	1.54758	12
YDR120C	1.85129	12
YDR129C	1.48558	12
YDR196C	1.47005	12
YDR238C	1.66166	12
YDR341C	1.43002	12
YDR513W	1.18611	12
YEL013W	1.47528	12
YEL071W	1.17238	12
YER090W	0.91372	12
YER136W	0.719412	12
YER143W	0.88057	12
YFL038C	1.09514	12
YFL044C	0.672943	12
YFR015C	1.74878	12
YGL112C	1.10884	12
YGL191W	0.95704	12
YGL195W	1.06816	12
YGR019W	0.647123	12
YGR094W	1.14015	12
YGR124W	1.01868	12
YGR155W	1.09222	12
YHR042W	1.16173	12
YHR163W	0.968173	12
YHR170W	1.4777	12
YIL078W	1.16614	12
YIL125W	0.704333	12
YJL125C	1.00623	12
YJL145W	1.38212	12
YJL153C	0.540388	12
YJR010W	1.51953	12
YJR137C	1.16467	12
YKL080W	1.20678	12
YKL104C	1.20575	12
YKL150W	0.920155	12
YKL210W	0.981426	12
YKR002W	1.10015	12
YKR043C	1.12856	12
YKR080W	1.48757	12
YLR060W	1.18484	12
YLR384C	1.1806	12
YML072C	1.3336	12
YML120C	0.865964	12
YMR302C	1.28222	12
YNL163C	1.26764	12
YOL021C	1.00353	12
YOR086C	1.24821	12
YOR120W	0.632202	12
YOR151C	1.22085	12
YOR168W	1.03239	12
YOR285W	0.941694	12
YOR341W	1.29049	12
YOR361C	1.07166	12
YPL215W	0.832527	12
YPR180W	0.808192	12
YAL016W	0.960218	13
YBL098W	0.820836	13
YBR056W	0.638303	13
YBR125C	0.992722	13
YBR126C	0.630489	13
YBR149W	0.899694	13
YBR170C	1.0174	13
YBR177C	1.09306	13
YBR214W	0.527026	13
YDL102W	2.28358	13
YDL134C	1.19611	13
YDL188C	1.12429	13
YDR001C	1.35799	13
YDR061W	1.70525	13
YDR074W	0.954892	13
YDR483W	1.19843	13
YEL002C	0.895656	13
YEL011W	1.13614	13
YER014W	0.996332	13
YER015W	0.730347	13
YGL006W	0.896475	13
YGL115W	0.00482281	13
YGL156W	0.699593	13
YGL184C	0.436912	13
YGL202W	0.825876	13
YGR033C	0.740876	13
YGR054W	0.822206	13
YGR218W	1.00813	13
YGR262C	0.835985	13
YHR028C	1.55676	13
YHR047C	1.43437	13
YHR063C	1.69732	13
YHR074W	1.10162	13
YHR104W	1.00457	13
YHR128W	1.45275	13
YHR137W	1.74815	13
YHR176W	1.47786	13
YIL109C	0.923647	13
YIR038C	0.542406	13
YJL053W	0.84445	13
YJL060W	1.06022	13
YJL082W	1.25007	13
YJL088W	0.655799	13
YJL102W	1.38496	13
YJL172W	0.592994	13
YJL183W	0.911287	13
YJR042W	1.18447	13
YJR078W	0.978428	13
YJR130C	0.938337	13
YKL035W	0.863167	13
YKL173W	1.27986	13
YKL212W	1.05055	13
YKR067W	0.860046	13
YKR076W	0.923889	13
YLR077W	0.85461	13
YLR089C	1.70598	13
YLR100W	1.15338	13
YLR231C	0.98264	13
YLR324W	0.975154	13
YLR361C	0.872213	13
YML048W	0.959009	13
YML059C	1.45264	13
YMR027W	0.90912	13
YMR058W	1.23602	13
YMR080C	1.22237	13
YMR099C	0.981688	13
YMR110C	0.732575	13
YMR189W	1.03081	13
YMR196W	1.03829	13
YMR208W	1.0647	13
YMR261C	1.14907	13
YMR296C	0.86037	13
YMR308C	1.09026	13
YOL057W	1.14907	13
YOR061W	1.14867	13
YOR176W	0.654735	13
YOR209C	1.19829	13
YOR272W	1.17383	13
YPL113C	0.690817	13
YPL188W	0.785334	13
YPL203W	0.5489	13
YPL270W	0.875638	13
YPR010C	0.9478	13
YPR159W	0.82308	13
YPR160W	1.2805	13
YPR181C	0.810171	13
YPR184W	0.85031	13
YAL007C	1.20363	14
YBR159W	1.06943	14
YDL047W	1.65955	14
YDL095W	1.6461	14
YDL137W	1.26892	14
YDL192W	1.3067	14
YDR135C	2.43726	14
YDR476C	1.23154	14
YER154W	0.806262	14
YGL055W	0.783716	14
YGL200C	0.844114	14
YGR032W	0.895976	14
YHR007C	0.965677	14
YHR039C	1.4135	14
YJL002C	1.09208	14
YLR342W	1.14951	14
YML086C	1.11132	14
YMR015C	0.917431	14
YMR149W	0.940944	14
YOL147C	0.903474	14
YOR270C	1.27601	14
YPL058C	0.946089	14
YPL218W	0.956158	14
YPR001W	0.617309	14
YPR183W	0.823194	14
YAL023C	1.02665	15
YER145C	1.01776	15
YHR001W-A	0.877981	15
YJR143C	1.28168	15
YKL039W	0.921098	15
YKR065C	0.674062	15
YMR071C	0.7728	15
YNL219C	0.812771	15
YNL280C	0.665833	15
YNR030W	0.921553	15
YAL005C	0.968495	16
YAL035W	1.28687	16
YAR015W	1.29722	16
YBL032W	0.816326	16
YBL075C	0.616857	16
YBL092W	0.978141	16
YBR025C	0.753466	16
YBR039W	0.942014	16
YBR079C	1.08493	16
YBR121C	1.13026	16
YBR127C	0.944836	16
YBR169C	0.49009	16
YBR189W	0.91275	16
YBR227C	1.43	16
YCL030C	0.913248	16
YCL043C	1.01522	16
YCR009C	1.17804	16
YDL066W	1.4313	16
YDL084W	1.28445	16
YDL126C	1.32892	16
YDL143W	1.55001	16
YDR035W	0.874732	16
YDR148C	1.15445	16
YDR172W	1.46764	16
YDR258C	1.03502	16
YDR381W	1.13862	16
YDR394W	1.4746	16
YDR399W	1.40213	16
YEL032W	0.862265	16
YEL060C	0.911758	16
YER006W	1.00157	16
YER036C	1.07607	16
YER110C	1.14036	16
YER120W	0.875473	16
YER165W	0.974456	16
YGL048C	1.04156	16
YGL078C	1.33975	16
YGL105W	1.06648	16
YGL245W	1.10587	16
YGR043C	0.695897	16
YGR082W	0.822704	16
YGR083C	1.06075	16
YGR185C	0.980703	16
YGR244C	1.09338	16
YGR285C	1.33635	16
YHL015W	1.02154	16
YHL033C	0.901751	16
YHR019C	1.21441	16
YHR020W	1.36938	16
YHR027C	1.42831	16
YHR065C	1.99454	16
YIL022W	0.886588	16
YIL142W	1.02468	16
YJL034W	1.02455	16
YJL050W	1.2455	16
YJL080C	1.39386	16
YJL167W	0.934565	16
YJR007W	1.1123	16
YJR045C	0.932126	16
YJR064W	0.952713	16
YJR123W	0.978085	16
YKL001C	1.44425	16
YKL081W	1.14526	16
YKL113C	0.903384	16
YKL117W	1.32682	16
YKL129C	1.08831	16
YKL145W	1.05849	16
YKL152C	0.927103	16
YKL196C	0.965307	16
YKR018C	0.787111	16
YLL018C	0.903186	16
YLL026W	0.92618	16
YLL045C	0.962803	16
YLR075W	1.03107	16
YLR167W	0.929455	16
YLR175W	1.16652	16
YLR249W	1.16378	16
YLR325C	0.886758	16
YLR354C	0.80582	16
YLR448W	0.851383	16
YML001W	0.970096	16
YML010W	1.41786	16
YML014W	0.960194	16
YML054C	0.774666	16
YML055W	1.12415	16
YML063W	0.900223	16
YML073C	0.88409	16
YMR089C	1.15613	16
YMR290C	1.2785	16
YNL061W	1.28407	16
YNL064C	0.961752	16
YNL069C	1.0327	16
YNL189W	1.12043	16
YNL241C	0.812407	16
YNL284C	0.761989	16
YNL290W	1.08935	16
YOL038W	1.28283	16
YOL097C	1.01018	16
YOL127W	0.94802	16
YOL151W	1.08202	16
YOR007C	1.05343	16
YOR089C	1.21589	16
YOR096W	0.943969	16
YOR259C	1.13621	16
YOR310C	1.46447	16
YOR335C	1.11264	16
YPL004C	0.743781	16
YPL048W	0.674161	16
YPL078C	1.01953	16
YPL081W	0.983161	16
YPL094C	1.27587	16
YPL106C	1.04049	16
YPL131W	1.0007	16
YPL160W	1.29145	16
YPL225W	0.823925	16
YPL232W	0.840479	16
YPL249C-A	0.883561	16
YPR088C	0.868635	16
YAL012W	1.48211	17
YAL038W	0.927825	17
YAL054C	0.789035	17
YAL060W	1.08605	17
YBL015W	0.427177	17
YBL039C	0.867646	17
YBL041W	1.03844	17
YBL099W	1.01309	17
YBR006W	0.781953	17
YBR031W	0.981377	17
YBR046C	0.55419	17
YBR117C	0.601127	17
YBR218C	0.927202	17
YBR221C	0.938897	17
YBR248C	1.04839	17
YBR249C	0.652503	17
YBR263W	0.856007	17
YCL017C	0.908701	17
YCL018W	1.11408	17
YCR004C	1.08994	17
YCR012W	0.919396	17
YCR073W-A	0.759867	17
YDL014W	1.81738	17
YDL022W	1.18534	17
YDL029W	1.40145	17
YDL055C	1.1537	17
YDL078C	1.17609	17
YDL081C	1.10001	17
YDL131W	1.01025	17
YDL144C	1.5042	17
YDL171C	1.17341	17
YDL182W	1.06723	17
YDL185W	1.42018	17
YDR012W	0.986667	17
YDR050C	1.10233	17
YDR064W	1.00812	17
YDR127W	1.18509	17
YDR155C	0.984834	17
YDR158W	0.988561	17
YDR188W	1.52525	17
YDR212W	1.58762	17
YDR234W	1.30617	17
YDR300C	1.68362	17
YDR353W	1.6685	17
YDR377W	1.15852	17
YDR388W	1.24639	17
YDR502C	1.60545	17
YDR533C	0.822649	17
YEL026W	0.822009	17
YEL034W	0.92992	17
YEL046C	0.78147	17
YEL047C	1.28703	17
YER025W	1.0808	17
YER043C	1.19198	17
YER052C	0.746363	17
YER055C	0.942395	17
YER069W	0.650496	17
YER073W	0.770258	17
YER086W	0.973185	17
YER091C	1.11209	17
YER178W	1.01184	17
YFL005W	0.842167	17
YFL018C	0.967886	17
YFR030W	1.15652	17
YFR053C	1.14439	17
YGL001C	0.976871	17
YGL008C	1.26456	17
YGL009C	1.26778	17
YGL011C	1.02314	17
YGL026C	0.902834	17
YGL030W	0.919665	17
YGL040C	0.954223	17
YGL062W	0.937661	17
YGL103W	0.917179	17
YGL123W	0.929416	17
YGL234W	1.25572	17
YGL252C	1.38113	17
YGL253W	1.12621	17
YGR132C	0.746945	17
YGR173W	0.921755	17
YGR175C	0.921964	17
YGR192C	0.988915	17
YGR204W	1.15293	17
YGR231C	1.0785	17
YGR234W	1.3835	17
YGR240C	1.0937	17
YGR254W	0.785348	17
YGR256W	0.636066	17
YHL011C	1.32473	17
YHR008C	0.890771	17
YHR029C	1.50992	17
YHR064C	1.83002	17
YHR174W	1.07235	17
YHR179W	2.61935	17
YHR183W	1.28946	17
YHR199C	0.731189	17
YIL043C	1.01857	17
YIL075C	1.04525	17
YIL094C	1.10367	17
YIL124W	0.937157	17
YIL133C	0.94394	17
YIL160C	0.42174	17
YIR034C	0.758819	17
YIR036C	0.628084	17
YJL008C	1.20021	17
YJL014W	1.20281	17
YJL052W	0.825577	17
YJL111W	1.36217	17
YJL130C	1.13562	17
YJR016C	0.740146	17
YJR095W	0.22397	17
YJR104C	0.908463	17
YJR105W	0.917406	17
YJR109C	0.774161	17
YJR121W	1.08607	17
YJR139C	1.13979	17
YJR144W	0.88344	17
YKL027W	1.00845	17
YKL029C	0.916532	17
YKL060C	0.955161	17
YKL067W	0.868765	17
YKL085W	0.895471	17
YKL103C	0.957175	17
YKL148C	0.711968	17
YKL170W	0.857145	17
YKL181W	1.05441	17
YKL211C	0.694259	17
YKL215C	1.11568	17
YKR009C	0.71945	17
YLL050C	0.898877	17
YLR028C	0.96054	17
YLR058C	1.07936	17
YLR069C	1.07307	17
YLR134W	1.58325	17
YLR153C	0.949879	17
YLR174W	0.438323	17
YLR186W	0.923543	17
YLR188W	1.03848	17
YLR229C	1.11569	17
YLR258W	1.12552	17
YLR259C	0.90658	17
YLR303W	1.11666	17
YLR304C	1.00831	17
YLR340W	1.01501	17
YLR355C	0.979786	17
YLR359W	1.25923	17
YLR432W	1.06133	17
YLR438W	0.499493	17
YML008C	1.01612	17
YML022W	0.875409	17
YML028W	1.01804	17
YML070W	0.864187	17
YML106W	0.97171	17
YML131W	1.22238	17
YMR083W	1.00648	17
YMR105C	0.715388	17
YMR108W	0.846428	17
YMR120C	1.22797	17
YMR145C	1.12236	17
YMR169C	0.863061	17
YMR205C	0.812243	17
YMR217W	1.06102	17
YMR226C	1.14859	17
YMR246W	0.931825	17
YMR300C	1.48395	17
YMR303C	0.952935	17
YMR314W	1.1916	17
YMR315W	0.653311	17
YMR318C	1.61485	17
YNL007C	0.689074	17
YNL037C	1.13657	17
YNL071W	0.829368	17
YNL098C	0.859111	17
YNL104C	0.693547	17
YNL178W	0.976804	17
YNL202W	0.595543	17
YNL220W	1.05671	17
YNR001C	1.00683	17
YNR015W	1.18603	17
YNR016C	0.867327	17
YNR036C	0.809273	17
YNR050C	1.01632	17
YOL012C	0.773619	17
YOL040C	0.927203	17
YOL058W	0.703677	17
YOL064C	1.03373	17
YOL086C	1.06269	17
YOL140W	0.562872	17
YOR063W	0.933501	17
YOR128C	1.35907	17
YOR142W	1.03085	17
YOR184W	1.12356	17
YOR187W	0.837593	17
YOR204W	1.06126	17
YOR317W	1.02419	17
YOR356W	0.912797	17
YOR374W	0.972908	17
YOR375C	1.25211	17
YPL028W	1.15837	17
YPL061W	1.0597	17
YPL091W	1.21213	17
YPL143W	0.932911	17
YPL211W	0.875065	17
YPL231W	0.857417	17
YPL262W	0.940272	17
YPR002W	1.3235	17
YPR024W	1.06385	17
YPR033C	1.30512	17
YPR035W	1.1649	17
YPR074C	0.99307	17
YPR165W	1.1124	17
YPR191W	0.846845	17
YBL045C	0.964927	18
YBR026C	0.868172	18
YBR037C	0.848073	18
YBR106W	0.86846	18
YBR115C	0.972097	18
YBR192W	0.927599	18
YBR196C	0.857804	18
YBR222C	0.425176	18
YCL040W	0.681211	18
YDL052C	1.45547	18
YDL085W	0.792741	18
YDL086W	1.3731	18
YDL140C	1.60979	18
YDL198C	1.38463	18
YDR047W	1.48667	18
YDR101C	2.46417	18
YDR233C	0.978223	18
YDR294C	1.52436	18
YDR368W	1.30377	18
YDR516C	1.65801	18
YEL024W	1.00727	18
YEL031W	1.08512	18
YEL042W	0.807393	18
YEL052W	1.02438	18
YEL058W	0.965594	18
YER070W	1.1289	18
YER081W	1.66656	18
YER125W	1.05514	18
YFL037W	1.10181	18
YFL039C	0.968695	18
YFR044C	0.812161	18
YGL137W	1.18953	18
YGL167C	1.07739	18
YGL205W	0.771856	18
YGR061C	1.22145	18
YHR018C	0.995225	18
YHR025W	1.19294	18
YHR037W	1.32138	18
YHR113W	0.944505	18
YHR208W	1.30434	18
YIL074C	1.18304	18
YIL108W	1.11934	18
YIL116W	0.80675	18
YIL155C	0.953006	18
YIR032C	1.11685	18
YJL117W	0.857292	18
YJL200C	1.23302	18
YJR051W	1.08072	18
YJR065C	0.866141	18
YJR148W	1.02486	18
YKL157W	0.852768	18
YKL182W	0.899256	18
YKL213C	1.17747	18
YKR046C	0.985632	18
YLR027C	0.930954	18
YLR044C	1.0376	18
YLR208W	0.926275	18
YLR291C	0.924722	18
YLR301W	1.25763	18
YLR347C	0.771721	18
YLR409C	1.03288	18
YML125C	1.25237	18
YML126C	1.00957	18
YMR062C	0.544531	18
YMR092C	0.9202	18
YMR093W	0.931487	18
YMR203W	0.95222	18
YNL123W	1.29645	18
YNR043W	1.36192	18
YOL061W	0.792365	18
YOL126C	0.417426	18
YOR065W	0.890074	18
YOR230W	0.792333	18
YPL171C	0.823924	18
YPR032W	1.06167	18
YBL030C	1.11058	19
YBR078W	1.03074	19
YBR234C	0.819267	19
YBR291C	1.2929	19
YBR294W	1.38344	19
YDR032C	1.34518	19
YFL030W	0.830831	19
YJL171C	0.842657	19
YJL217W	1.13192	19
YJR077C	0.906962	19
YKL120W	1.27484	19
YLR109W	0.802563	19
YLR348C	0.704691	19
YLR390W-A	0.784544	19
YML075C	0.820224	19
YMR008C	0.679521	19
YMR116C	0.984784	19
YMR241W	1.08779	19
YMR307W	1.12559	19
YNL052W	0.912103	19
YNL055C	0.949259	19
YNL160W	0.556491	19
YNR017W	0.726187	19
YOR136W	1.16923	19
YOR222W	0.715723	19
YPL098C	0.844381	19
YPL134C	0.736827	19
YBR283C	0.947468	20
YDR033W	1.07009	20
YER141W	0.865554	20
YGR243W	0.58935	20
YJR073C	0.982072	20
YKL217W	0.825698	20
YLR378C	0.792066	20
YML052W	1.02381	20
YMR011W	1.10117	20
YNL044W	1.06726	20
YPR149W	0.695601	20

## Sheet: Usaite.snf14
ORF name	Amplification Factor	Cluster number
YDL147W	0.625605	1
YDR060W	0.749864	1
YDR087C	0.555752	1
YGR116W	0.640297	1
YIL105C	1.05308	1
YKR016W	0.682449	1
YMR309C	0.464913	1
YOL145C	0.313894	1
YOR261C	1.50894	1
YPL009C	0.727332	1
YPL032C	0.581385	1
YPL210C	0.562537	1
YPL243W	0.927461	1
YPL260W	0.783235	1
YPL263C	2.19444	1
YAL021C	1.26308	2
YBR260C	0.697224	2
YGL056C	0.647764	2
YGL092W	0.411671	2
YML128C	0.965991	2
YNL287W	0.6097	2
YOR001W	1.48682	2
YOR260W	0.48835	2
YOR267C	0.326856	2
YCR093W	0.478516	3
YDL132W	0.86078	3
YDL215C	0.885342	3
YDR335W	0.513111	3
YDR395W	0.541948	3
YDR427W	2.03002	3
YER021W	1.24467	3
YER155C	1.34328	3
YFL047W	0.617922	3
YFR002W	0.951272	3
YGL238W	0.992512	3
YGR090W	0.424571	3
YGR128C	0.541184	3
YHL021C	1.9817	3
YHL030W	0.677265	3
YHR197W	0.510073	3
YIL005W	0.467122	3
YJL109C	0.39091	3
YJR005W	1.21617	3
YJR080C	0.824694	3
YKR082W	0.891192	3
YLR093C	0.499981	3
YLR240W	0.665992	3
YLR389C	1.09291	3
YMR125W	0.650894	3
YNL036W	2.27248	3
YNL236W	0.73422	3
YNR021W	1.06924	3
YOR354C	0.714666	3
YPL125W	0.259023	3
YPR036W	0.935941	3
YHR190W	0.995995	4
YMR073C	0.854817	4
YPR020W	0.872948	4
YBR056W-A	2.50324	5
YBL047C	1.1527	6
YBR112C	0.868174	6
YBR142W	0.286831	6
YCL037C	0.517878	6
YDL097C	1.14353	6
YDR170C	0.438902	6
YDR194C	0.871867	6
YDR293C	0.808538	6
YFL004W	0.529868	6
YFR010W	1.27169	6
YGL207W	0.837739	6
YIL038C	0.386312	6
YIL041W	1.70361	6
YLL021W	1.05791	6
YLR106C	0.530767	6
YMR115W	0.828435	6
YNL121C	0.824632	6
YNL154C	0.46349	6
YOR211C	0.433926	6
YPL063W	1.04489	6
YAR007C	0.975815	7
YBR088C	1.296	7
YCR002C	1.70452	7
YDL195W	0.901489	7
YDR117C	1.19122	7
YDR430C	0.836445	7
YER049W	1.16813	7
YFL022C	1.46469	7
YGL173C	0.735542	7
YGL206C	0.580443	7
YHR073W	0.449817	7
YLL001W	1.00183	7
YLR195C	1.15199	7
YML013W	0.889037	7
YML057W	0.581364	7
YML100W	0.536795	7
YMR012W	0.45063	7
YNL040W	0.499774	7
YNL247W	0.860444	7
YNL251C	1.3293	7
YOR048C	0.878597	7
YOR109W	0.679953	7
YOR254C	1.26535	7
YOR326W	0.487441	7
YPL012W	0.737862	7
YBR017C	0.914758	8
YBR086C	0.536156	8
YBR199W	1.04509	8
YBR272C	0.761104	8
YCL045C	0.653866	8
YDL190C	0.571634	8
YDR322W	1.03409	8
YDR457W	0.720925	8
YER105C	0.626768	8
YGL125W	1.07225	8
YGR264C	0.633737	8
YGR266W	0.691946	8
YIL137C	1.03428	8
YJL101C	1.02409	8
YJR033C	1.78525	8
YKL010C	0.622175	8
YLR270W	0.656764	8
YLR447C	0.614767	8
YML042W	0.736263	8
YML130C	0.438576	8
YMR237W	0.859907	8
YMR304W	0.482703	8
YNL045W	1.30052	8
YNL239W	0.820225	8
YNL307C	1.24333	8
YOR164C	0.424901	8
YDR434W	0.535857	9
YDR531W	0.998357	9
YER133W	1.00025	9
YGL067W	1.21659	9
YHR132C	0.680299	9
YLR203C	0.857213	9
YLR305C	0.427559	9
YBL022C	0.756086	11
YBL024W	0.965998	11
YBR072W	1.09508	11
YDL060W	1.08881	11
YDR023W	0.923026	11
YDR037W	0.919392	11
YDR214W	1.82656	11
YDR292C	0.717195	11
YDR346C	0.533813	11
YDR496C	0.581184	11
YER003C	2.03981	11
YGL099W	0.814394	11
YGL120C	0.509468	11
YGL171W	0.444236	11
YGR086C	0.521787	11
YGR103W	0.591628	11
YGR162W	0.406953	11
YGR180C	1.11559	11
YHR107C	0.879261	11
YJL020C	0.808796	11
YJL026W	0.948012	11
YKR001C	0.97085	11
YKR084C	1.50173	11
YLR197W	0.544719	11
YLR216C	1.47021	11
YLR398C	0.931856	11
YMR049C	0.700179	11
YMR186W	0.728762	11
YMR229C	0.61753	11
YNL132W	0.543026	11
YNL138W	1.24694	11
YNL243W	0.686712	11
YOR027W	2.24776	11
YOR165W	0.689762	11
YPL093W	0.724493	11
YPL212C	0.66234	11
YPL217C	0.408865	11
YPL226W	0.763686	11
YPL240C	0.822237	11
YPR041W	0.82999	11
YPR108W	0.733893	11
YBL076C	1.03978	12
YBR003W	0.59112	12
YBR011C	2.42649	12
YBR286W	0.928729	12
YCR053W	1.44894	12
YDL124W	0.932509	12
YDL145C	0.568516	12
YDL178W	1.03956	12
YDR091C	0.638742	12
YDR120C	0.662337	12
YDR129C	0.900661	12
YDR238C	0.496168	12
YDR341C	0.848482	12
YDR513W	0.854487	12
YEL071W	1.53175	12
YER136W	1.63461	12
YGL195W	0.759885	12
YGR019W	1.84766	12
YGR094W	0.928843	12
YGR124W	1.72703	12
YGR155W	1.24296	12
YHR042W	0.946023	12
YHR170W	0.682743	12
YIL078W	0.996376	12
YIL125W	0.791271	12
YJL125C	0.853333	12
YJL153C	0.6218	12
YJR010W	0.696127	12
YJR137C	0.826936	12
YKL080W	0.80707	12
YKL104C	0.759198	12
YKL150W	0.540765	12
YKL210W	1.08927	12
YKR080W	0.638724	12
YLR060W	1.13386	12
YLR384C	0.832709	12
YML072C	0.374899	12
YML120C	0.725426	12
YMR109W	1.01911	12
YOR151C	0.49668	12
YOR168W	0.920624	12
YOR207C	1.00538	12
YOR341W	0.593645	12
YOR361C	1.00014	12
YPR180W	1.66833	12
YAL016W	0.839488	13
YAR035W	0.152418	13
YBL098W	0.438596	13
YBR149W	0.97451	13
YBR177C	0.793362	13
YDL102W	0.630823	13
YDR001C	0.725231	13
YDR061W	1.15526	13
YDR074W	0.902942	13
YEL002C	1.87207	13
YEL011W	0.324088	13
YER014W	1.32636	13
YER015W	0.337502	13
YFL028C	1.3478	13
YGL006W	0.854758	13
YGL156W	1.40916	13
YGL184C	1.10003	13
YGL202W	1.49505	13
YGR054W	0.681533	13
YGR218W	0.485961	13
YHR028C	0.395847	13
YHR047C	1.09246	13
YHR074W	1.16535	13
YHR104W	2.09355	13
YHR128W	1.18576	13
YHR137W	0.683349	13
YIL109C	0.790956	13
YIR038C	1.49073	13
YJL060W	0.799967	13
YJL088W	1.63767	13
YJL172W	0.799688	13
YJL183W	2.29592	13
YKL035W	0.968188	13
YKL126W	1.66434	13
YKL212W	0.945534	13
YLL029W	1.0255	13
YLR077W	0.839758	13
YLR089C	1.11869	13
YLR100W	1.38282	13
YML067C	1.61999	13
YMR027W	0.719158	13
YMR058W	0.845409	13
YMR080C	0.958543	13
YMR099C	1.16251	13
YMR110C	0.79571	13
YMR189W	0.789881	13
YMR196W	0.832665	13
YMR208W	1.08474	13
YMR297W	0.966366	13
YMR308C	0.682251	13
YOL057W	0.668471	13
YOR061W	0.864497	13
YOR176W	2.60795	13
YOR209C	0.672447	13
YOR241W	2.1872	13
YPL270W	0.98697	13
YPR010C	0.84101	13
YPR181C	0.95159	13
YPR184W	0.501985	13
YBR159W	0.707288	14
YDL095W	0.702457	14
YDL137W	1.04798	14
YDL192W	1.31173	14
YDR476C	1.6464	14
YGL055W	1.12712	14
YGL196W	1.69948	14
YGL200C	0.825734	14
YGR032W	0.959426	14
YHR007C	0.330107	14
YHR039C	1.36313	14
YJL002C	0.534434	14
YLR342W	0.86309	14
YMR015C	0.692459	14
YOL147C	0.615574	14
YOR270C	1.42795	14
YPL058C	0.800416	14
YPL218W	1.38711	14
YPR001W	0.685619	14
YPR183W	1.14446	14
YAL023C	0.469253	15
YLR414C	0.768117	15
YNL280C	0.573042	15
YAL005C	0.878629	16
YAL035W	0.89311	16
YBL032W	1.60585	16
YBL092W	1.19537	16
YBR025C	1.15284	16
YBR039W	1.34179	16
YBR079C	0.911093	16
YBR121C	0.887959	16
YBR127C	1.13476	16
YBR189W	0.676829	16
YBR227C	0.982295	16
YCL030C	1.69882	16
YDL066W	2.03846	16
YDL084W	1.1878	16
YDL126C	1.66539	16
YDL143W	0.582941	16
YDR035W	2.31573	16
YDR148C	1.22836	16
YDR172W	1.112	16
YDR258C	1.7093	16
YDR394W	1.17518	16
YDR399W	1.09932	16
YER006W	0.853011	16
YER036C	0.583836	16
YER110C	0.544791	16
YER120W	1.13349	16
YER165W	2.15301	16
YGL078C	0.738423	16
YGL105W	0.796235	16
YGL245W	0.943855	16
YGR083C	0.922124	16
YGR185C	0.950981	16
YGR244C	0.776358	16
YGR285C	1.05403	16
YHL015W	1.33155	16
YHL033C	1.3101	16
YHR019C	1.08672	16
YHR020W	1.13076	16
YHR027C	0.675493	16
YIL022W	1.15347	16
YIL142W	0.9574	16
YJL034W	2.11795	16
YJL080C	0.639725	16
YJL167W	2.27598	16
YJR045C	1.56063	16
YJR123W	1.07861	16
YKL001C	1.88534	16
YKL081W	1.08341	16
YKL152C	1.13483	16
YKL196C	1.68325	16
YKR018C	0.796551	16
YLL018C	0.931223	16
YLL026W	0.952431	16
YLL045C	0.859848	16
YLR075W	1.04637	16
YLR175W	0.645285	16
YLR249W	0.887412	16
YLR325C	1.71298	16
YLR354C	0.998722	16
YLR448W	0.404171	16
YML001W	2.27011	16
YML010W	1.02005	16
YML012W	0.958263	16
YML054C	0.297263	16
YML073C	0.973423	16
YMR089C	0.418873	16
YMR121C	1.04078	16
YMR290C	0.520351	16
YNL064C	2.27402	16
YNL069C	0.590509	16
YNL096C	1.81351	16
YNL189W	1.12221	16
YNL241C	1.39885	16
YOL038W	1.56788	16
YOL097C	1.58748	16
YOL127W	0.689816	16
YOR089C	0.800267	16
YOR096W	0.800191	16
YOR310C	0.57992	16
YOR335C	1.26595	16
YPL004C	0.651891	16
YPL048W	0.916734	16
YPL078C	1.12335	16
YPL106C	1.0813	16
YPL131W	1.27698	16
YPL160W	0.858816	16
YPL266W	0.719244	16
YAL012W	1.20905	17
YAL038W	0.589389	17
YAL054C	0.520272	17
YAL060W	0.484102	17
YBL015W	0.908541	17
YBL039C	0.724621	17
YBL099W	1.07644	17
YBR006W	1.67018	17
YBR046C	1.44469	17
YBR084W	1.04537	17
YBR218C	0.4129	17
YBR249C	2.25844	17
YBR263W	1.55582	17
YCL018W	1.4565	17
YCR004C	0.847771	17
YCR012W	0.790173	17
YCR073W-A	0.712758	17
YDL014W	0.69053	17
YDL022W	2.02363	17
YDL055C	1.94021	17
YDL078C	1.08737	17
YDL131W	1.08795	17
YDL144C	1.30337	17
YDL171C	0.422521	17
YDL185W	1.03841	17
YDR050C	1.60527	17
YDR064W	1.36878	17
YDR127W	1.11138	17
YDR155C	0.69221	17
YDR158W	3.62231	17
YDR188W	0.904243	17
YDR212W	1.00611	17
YDR234W	1.21193	17
YDR377W	1.02122	17
YDR432W	1.28337	17
YDR502C	1.51673	17
YEL026W	0.908146	17
YEL046C	2.5579	17
YEL047C	2.45455	17
YER017C	0.986997	17
YER025W	1.04296	17
YER043C	0.85688	17
YER052C	1.12935	17
YER055C	2.1528	17
YER069W	1.69832	17
YER073W	5.15725	17
YER086W	1.61463	17
YER091C	1.01833	17
YER094C	1.38585	17
YER178W	1.09324	17
YFL005W	0.980077	17
YFL018C	1.48465	17
YFR030W	0.824773	17
YFR053C	0.873319	17
YGL001C	1.55346	17
YGL008C	0.824482	17
YGL011C	2.01234	17
YGL026C	1.17077	17
YGL030W	0.497334	17
YGL040C	0.959211	17
YGL062W	0.714598	17
YGL103W	1.80406	17
YGL123W	0.813626	17
YGL234W	0.913687	17
YGL253W	1.25985	17
YGR132C	1.9836	17
YGR175C	1.01795	17
YGR192C	0.75674	17
YGR204W	1.05059	17
YGR231C	0.591343	17
YGR234W	1.50409	17
YGR240C	0.767335	17
YGR254W	0.695892	17
YHL011C	1.2571	17
YHR008C	1.10932	17
YHR064C	1.12735	17
YHR174W	1.03599	17
YHR179W	1.31342	17
YHR183W	0.971642	17
YIL043C	0.913616	17
YIL075C	0.694191	17
YIL124W	0.679704	17
YIR034C	1.55898	17
YJL008C	1.2747	17
YJL014W	0.686099	17
YJL052W	0.327451	17
YJL111W	0.885181	17
YJL130C	0.841143	17
YJR016C	1.5922	17
YJR095W	0.735561	17
YJR109C	1.14002	17
YJR121W	1.42684	17
YJR139C	1.50213	17
YJR144W	1.25934	17
YKL029C	0.878059	17
YKL060C	0.649937	17
YKL085W	1.37781	17
YKL103C	1.14904	17
YKL148C	1.60837	17
YKL211C	1.09417	17
YKL215C	0.42478	17
YKR009C	0.497276	17
YLR028C	0.878044	17
YLR058C	1.19788	17
YLR134W	0.486963	17
YLR153C	1.32575	17
YLR303W	1.09415	17
YLR304C	0.913796	17
YLR340W	0.871861	17
YLR355C	1.65242	17
YLR359W	0.735964	17
YLR432W	1.26377	17
YLR438W	1.43393	17
YML008C	1.08526	17
YML028W	2.08474	17
YML070W	1.24345	17
YML085C	1.77242	17
YMR083W	0.110454	17
YMR105C	0.682396	17
YMR108W	2.3724	17
YMR120C	1.00475	17
YMR145C	0.437445	17
YMR205C	1.41016	17
YMR217W	0.854139	17
YMR226C	1.90087	17
YMR246W	0.781005	17
YMR300C	0.781805	17
YMR303C	0.146962	17
YMR315W	1.18168	17
YNL014W	7.14319	17
YNL037C	2.06766	17
YNL071W	1.82098	17
YNL104C	1.54984	17
YNL178W	0.671095	17
YNL220W	0.682574	17
YNR001C	0.976019	17
YNR016C	0.692711	17
YNR050C	1.96854	17
YOL058W	1.9531	17
YOL064C	2.87636	17
YOL086C	0.483214	17
YOL140W	1.04351	17
YOR063W	0.896108	17
YOR128C	0.584661	17
YOR142W	1.16228	17
YOR184W	2.03922	17
YOR204W	1.26251	17
YOR317W	0.791599	17
YOR374W	0.7611	17
YOR375C	0.952941	17
YPL028W	1.51782	17
YPL061W	1.64721	17
YPL091W	0.659869	17
YPL231W	0.446759	17
YPL262W	1.59032	17
YPR002W	0.51705	17
YPR024W	1.04394	17
YPR033C	0.750822	17
YPR035W	0.83538	17
YPR074C	1.34817	17
YPR165W	0.75379	17
YPR191W	1.86267	17
YBL045C	1.38506	18
YBR115C	0.767671	18
YBR196C	1.03919	18
YCL040W	1.46303	18
YDL086W	2.08325	18
YDL140C	0.962529	18
YDL198C	1.28529	18
YDR101C	0.499319	18
YDR233C	1.20433	18
YDR294C	0.963186	18
YDR516C	1.54627	18
YEL031W	1.69825	18
YEL058W	1.03449	18
YER070W	0.469871	18
YER081W	0.730384	18
YER125W	1.08017	18
YER182W	0.72385	18
YFL037W	1.203	18
YFL039C	1.15363	18
YFR044C	1.79723	18
YGL137W	1.03551	18
YGL205W	0.543003	18
YGR061C	0.97913	18
YHR018C	1.16861	18
YHR037W	1.37473	18
YHR208W	1.27016	18
YIL074C	0.742554	18
YIL108W	0.7577	18
YIL116W	2.22608	18
YIL155C	0.644914	18
YJL117W	0.832613	18
YJL200C	0.90415	18
YJR051W	0.601914	18
YJR065C	1.53194	18
YJR148W	0.491588	18
YKL157W	0.924674	18
YKL182W	0.637571	18
YKR046C	1.70902	18
YLR027C	1.81619	18
YLR044C	0.992908	18
YLR347C	0.723508	18
YML126C	1.11325	18
YMR062C	1.58902	18
YMR092C	0.976207	18
YMR203W	1.02696	18
YNL123W	1.04213	18
YNR043W	1.48555	18
YOR065W	1.31832	18
YOR230W	1.50117	18
YPL154C	1.34087	18
YPR006C	0.274347	18
YPR032W	1.42051	18
YPR069C	0.525984	18
YPR118W	1.36909	18
YPR145W	4.88777	18
YBL030C	0.694382	19
YBR078W	0.917438	19
YBR234C	1.53595	19
YBR291C	1.31948	19
YDR032C	1.78695	19
YFL030W	1.23472	19
YJL171C	0.76582	19
YJR077C	0.94376	19
YKL120W	0.615649	19
YLR109W	1.21495	19
YLR390W-A	1.1668	19
YML075C	1.03115	19
YMR116C	1.52162	19
YMR241W	0.653392	19
YMR307W	0.713209	19
YNL052W	1.22017	19
YNL055C	1.52529	19
YNR040W	1.20655	19
YOR136W	2.25141	19
YPL134C	0.851672	19
YBR283C	0.988056	20
YER141W	0.544579	20
YKL217W	0.414843	20
YLR378C	0.838802	20
YNL044W	0.779788	20
YNR002C	0.652431	20
YPR149W	0.828324	20

## Sheet: Griffin
ORF name	Amplification Factor	Cluster number
YIL016W	0.645654	1
YKR016W	6.16595	1
YOR261C	0.239883	1
YDR096W	1.14815	2
YGL014W	0.190546	2
YKL093W	1.69824	2
YMR180C	2.45471	2
YNL127W	0.616595	2
YNL242W	0.186209	2
YPL070W	0.645654	2
YCL057W	0.489779	3
YDL170W	0.0724436	3
YDL215C	0.691831	3
YDR071C	1.58489	3
YHL021C	1.86209	3
YNL012W	0.891251	3
YOL044W	1.77828	3
YNL255C	3.71535	4
YPR117W	1	4
YLR388W	0.446684	5
YNL235C	0.549541	5
YCR014C	0.17378	6
YIL041W	1.65959	6
YKR048C	5.62341	6
YLL009C	0.870964	6
YLL021W	0.0851138	6
YNL244C	3.89045	6
YDL100C	1.41254	7
YGL130W	0.933254	7
YHR030C	5.88844	7
YMR009W	1.58489	7
YBR018C	0.131826	8
YBR272C	1.90546	8
YLR143W	12.3027	8
YLR447C	1.44544	8
YML042W	1.62181	8
YNL049C	0.107152	8
YNL239W	5.49541	8
YNR014W	1.02329	8
YOR070C	2.5704	8
YLR199C	0.281838	9
YOR016C	1.69824	9
YOR034C	0.1	9
YPR157W	0.0933254	9
YDL199C	0.489779	10
YCL035C	2.34423	11
YCR088W	1.69824	11
YDR037W	1.99526	11
YDR214W	4.16869	11
YDR529C	2.51189	11
YER177W	1.62181	11
YGR180C	3.31131	11
YJL026W	1.77828	11
YJL124C	1.7378	11
YLR197W	2.34423	11
YLR216C	2.23872	11
YMR031C	1.7378	11
YMR260C	0.60256	11
YNL243W	1.44544	11
YOR027W	3.38844	11
YBL076C	1.69824	12
YBR286W	1.77828	12
YDR051C	0.588844	12
YDR129C	1.1749	12
YER012W	0.776247	12
YFL038C	2.04174	12
YFL045C	1.34896	12
YGR019W	1.86209	12
YHR110W	25.1189	12
YKL104C	7.76247	12
YKL210W	0.954993	12
YOR120W	2.29087	12
YPR127W	3.89045	12
YCR083W	2.18776	13
YDR380W	0.630957	13
YGL202W	1.07152	13
YGR088W	1.90546	13
YHR104W	2.13796	13
YHR128W	1.94984	13
YJL068C	8.91251	13
YKL035W	0.851138	13
YKR076W	2.39883	13
YLR038C	0.954993	13
YLR168C	4.67735	13
YMR099C	1.54882	13
YMR250W	3.46737	13
YMR297W	0.912011	13
YNL117W	26.9153	13
YPR139C	14.7911	13
YPR160W	0.398107	13
YPR182W	1.77828	13
YPR184W	1.20226	13
YGL200C	3.71535	14
YML086C	8.31764	14
YNR060W	0.446684	15
YBR025C	1.38038	16
YBR121C	2.95121	16
YBR143C	3.63078	16
YBR169C	2.51189	16
YCR051W	1.90546	16
YDL066W	1.77828	16
YDL126C	0.218776	16
YDR148C	2.81838	16
YEL060C	2.81838	16
YER120W	1.44544	16
YGL105W	2.13796	16
YGL245W	2.34423	16
YGR253C	1.04713	16
YHL034C	1.07152	16
YHR051W	1.44544	16
YJL167W	2.69153	16
YJR123W	3.01995	16
YKL081W	2.75423	16
YLL026W	2.39883	16
YLR075W	4.46684	16
YLR175W	3.16228	16
YLR249W	1.94984	16
YML054C	1.99526	16
YOR335C	1.12202	16
YAL038W	0.60256	17
YAL054C	5.37032	17
YBL015W	2.69153	17
YBR020W	0.042658	17
YBR221C	1.69824	17
YBR249C	2.51189	17
YDL014W	2.5704	17
YDL022W	0.707946	17
YDL055C	2.23872	17
YDL168W	1.09648	17
YDL185W	0.977237	17
YDR050C	0.467735	17
YDR127W	2.45471	17
YDR158W	0.691831	17
YDR188W	1.47911	17
YDR190C	1.90546	17
YEL026W	2.34423	17
YEL034W	6.45654	17
YEL047C	1.09648	17
YER043C	2.18776	17
YER065C	3.54813	17
YER091C	1.77828	17
YER094C	0.724436	17
YER178W	1.94984	17
YFL005W	4.2658	17
YFL018C	1.90546	17
YFR053C	0.74131	17
YGL008C	2.69153	17
YGL026C	3.71535	17
YGL234W	6.0256	17
YGR204W	1.34896	17
YGR234W	1.44544	17
YGR240C	1.14815	17
YGR256W	2.0893	17
YHL001W	1.09648	17
YHR008C	2.45471	17
YHR068W	1.47911	17
YJL130C	1.38038	17
YJR016C	2.5704	17
YJR105W	1.51356	17
YKL006W	2.45471	17
YKL060C	1.47911	17
YKL067W	2.81838	17
YKL103C	1.7378	17
YLR058C	5.01187	17
YLR153C	3.46737	17
YLR186W	0.346737	17
YLR259C	2.45471	17
YLR304C	5.88844	17
YLR355C	6.16595	17
YML008C	1.65959	17
YML028W	1.58489	17
YML085C	4.7863	17
YMR090W	0.229087	17
YMR105C	1.77828	17
YMR120C	1.58489	17
YMR246W	1.38038	17
YMR314W	0.912011	17
YNL104C	1.51356	17
YNL134C	0.549541	17
YNL135C	0.562341	17
YNL178W	4.36516	17
YNL220W	0.616595	17
YNL274C	2.5704	17
YNR050C	4.67735	17
YOL086C	1.41254	17
YOR063W	4.67735	17
YOR122C	0.588844	17
YOR128C	0.851138	17
YOR142W	1.34896	17
YOR187W	2.75423	17
YOR362C	0.549541	17
YPL028W	0.758578	17
YPL061W	2.23872	17
YPL231W	0.645654	17
YPL262W	2.81838	17
YPR035W	2.69153	17
YPR165W	2.0893	17
YPR191W	2.39883	17
YBL045C	2.81838	18
YBR019C	0.199526	18
YBR230C	5.49541	18
YCL040W	1.25893	18
YEL052W	1.20226	18
YFL039C	2.69153	18
YGL137W	1.8197	18
YGR248W	3.16228	18
YHL032C	2.63027	18
YHR025W	1.44544	18
YHR037W	0.562341	18
YIL155C	5.01187	18
YIR012W	2.39883	18
YJL200C	1.44544	18
YKL182W	1.23027	18
YKR097W	4.0738	18
YLR044C	2.0893	18
YLR179C	0.660693	18
YLR208W	1.41254	18
YLR377C	5.37032	18
YML126C	1.38038	18
YMR203W	4.67735	18
YMR301C	3.46737	18
YPL154C	2.51189	18
YPL171C	0.870964	18
YBL030C	4.67735	19
YBR078W	1.65959	19
YBR162C	1.20226	19
YBR234C	1.12202	19
YDR032C	1.44544	19
YDR519W	0.47863	19
YFL030W	2.34423	19
YGR279C	3.16228	19
YJL171C	0.00562341	19
YJR077C	3.23594	19
YKR042W	1.69824	19
YLR109W	3.71535	19
YMR002W	0.630957	19
YMR008C	0.794328	19
YNL055C	1.47911	19
YNL160W	1.94984	19
YOL030W	1.1749	19
YOR136W	1.99526	19
YLR081W	0.0204174	20
YML052W	1.62181	20
YPR149W	1.47911	20

## Sheet: Ideker
ORF name	Amplification Factor	Cluster number
YBR101C	0.563638	1
YDR031W	0.571479	1
YIL076W	1.66725	1
YNL166C	1.01391	1
YML117W	1.85353	2
YNL287W	0.826038	2
YOR260W	1.37721	2
YPL117C	1.52757	2
YDR071C	2.13796	3
YOR035C	1.16413	3
YOR350C	1.47231	3
YLR370C	1.08643	4
YNL255C	0.785236	4
YDL061C	2.07491	5
YBL047C	1.20504	6
YIL041W	0.427563	6
YIR006C	1.27938	6
YKR048C	0.897429	6
YLL009C	1.72982	6
YNL121C	0.328095	6
YBR073W	1.27644	7
YBR088C	0.688652	7
YDL160C	1.79473	7
YFR017C	1.36458	7
YJL069C	0.972747	7
YLR410W	2.07491	7
YMR012W	1.44544	7
YOR138C	1.41579	7
YPR081C	0.682339	7
YBR018C	30.479	8
YCL050C	1.50661	8
YGR264C	1.10408	8
YLR270W	0.503501	8
YER133W	1.67494	9
YFL052W	2.43781	9
YCR084C	0.648634	11
YDR037W	1.19674	11
YDR243C	0.472063	11
YDR447C	4.53942	11
YDR529C	1.36773	11
YGL122C	0.721107	11
YGR159C	0.801678	11
YGR211W	1.04713	11
YJL026W	0.674528	11
YLR197W	4.85289	11
YLR216C	0.626614	11
YMR260C	1.36773	11
YOR027W	1.64816	11
YPL226W	1.56315	11
YPR108W	0.758578	11
YBL076C	3.21366	12
YDL145C	1.37404	12
YDL174C	1.00693	12
YDR120C	1.83231	12
YEL013W	0.984011	12
YFL045C	1.39959	12
YGR124W	3.41193	12
YIL078W	0.729458	12
YIL125W	0.683912	12
YKL104C	1.38676	12
YKL150W	0.97499	12
YLR060W	1.79061	12
YNL009W	0.616595	12
YNL312W	1.09396	12
YOR120W	2.75423	12
YBL017C	0.77983	13
YDR074W	1.06414	13
YDR483W	0.444631	13
YEL011W	0.28119	13
YGL037C	0.605341	13
YGL202W	0.688652	13
YGR054W	1.27057	13
YGR232W	1.28529	13
YJL068C	0.672977	13
YKL035W	0.397192	13
YLR038C	0.72277	13
YLR231C	1.35207	13
YLR300W	1.20226	13
YMR297W	0.554626	13
YNL108C	0.885116	13
YNR033W	0.918333	13
YGR032W	0.963829	14
YKL055C	3.14775	14
YLR342W	2.15774	14
YML086C	0.555904	14
YOL147C	0.598412	14
YPR183W	0.807235	14
YJL093C	5.34564	15
YNR060W	0.799834	15
YPL087W	1.25893	15
YAL003W	1.75792	16
YAL035W	1.2331	16
YBL072C	3.39625	16
YBL075C	0.453942	16
YBR025C	1.19674	16
YBR121C	1.41254	16
YBR127C	1.27057	16
YBR143C	1.60325	16
YBR169C	0.509331	16
YCL030C	4.01791	16
YCR009C	1.8281	16
YDL066W	1.90108	16
YDL084W	1.1749	16
YDL126C	1.23595	16
YDL136W	2.5704	16
YDL191W	2.88403	16
YDR148C	1.50314	16
YDR418W	2.69774	16
YDR429C	2.18776	16
YDR450W	4.68813	16
YDR454C	1.48252	16
YEL054C	2.49459	16
YER103W	0.642688	16
YER110C	2.75423	16
YGL135W	2.58226	16
YGL245W	0.814704	16
YGR253C	1.24165	16
YHL034C	0.984011	16
YHR020W	2.13304	16
YIL052C	2.8119	16
YIL142W	1.50314	16
YJL138C	1.84502	16
YJL167W	1.19399	16
YJR123W	2.19786	16
YKR059W	1.87932	16
YLL018C	0.903649	16
YLL024C	0.616595	16
YLR029C	2.85102	16
YLR075W	3.58096	16
YLR167W	2.80543	16
YLR175W	3.83707	16
YLR249W	1.32434	16
YML024W	2.16272	16
YML026C	3.64754	16
YML054C	0.277971	16
YMR121C	0.870964	16
YMR295C	1.1324	16
YNL010W	2.72898	16
YNL064C	0.990832	16
YOL097C	2.17771	16
YPL106C	0.86896	16
YPL220W	2.47172	16
YAL038W	1.46893	17
YAL060W	1.04472	17
YAL062W	0.855067	17
YBL015W	0.368978	17
YBL039C	1.13763	17
YBL087C	3.3266	17
YBR020W	56.1048	17
YBR031W	1.03753	17
YBR048W	2.49459	17
YBR118W	2.01372	17
YBR218C	2.45471	17
YBR263W	0.687068	17
YDL055C	1.51705	17
YDL078C	1.40605	17
YDL185W	0.899498	17
YDR012W	1.55597	17
YDR025W	2.48886	17
YDR127W	1.16681	17
YDR155C	0.78343	17
YDR158W	1.08893	17
YDR188W	1.64437	17
YDR190C	1.21339	17
YDR353W	1.1995	17
YDR385W	1.37088	17
YDR487C	1.38995	17
YDR502C	1.97697	17
YEL026W	3.90841	17
YEL046C	1.56675	17
YER023W	0.739605	17
YER025W	2.03704	17
YER043C	2.04174	17
YER062C	9.05733	17
YER086W	1.05925	17
YER117W	3.3037	17
YER178W	0.587489	17
YFR053C	0.78343	17
YGL008C	1.34276	17
YGL009C	1.02565	17
YGL026C	1.39316	17
YGL062W	0.381944	17
YGL253W	0.931108	17
YGR192C	1.65196	17
YGR234W	3.62243	17
YGR254W	1.35519	17
YHL001W	3.17687	17
YHR068W	3.10456	17
YHR089C	2.51768	17
YHR106W	0.963829	17
YHR174W	1.29122	17
YHR183W	2.29615	17
YIL053W	15.1008	17
YJL014W	1.37088	17
YJL045W	0.320627	17
YJL052W	0.679204	17
YJL190C	4.9545	17
YJR009C	1.01391	17
YJR016C	1.52055	17
YKL006W	3.53997	17
YKL060C	1.05925	17
YKL127W	1.45211	17
YKL148C	0.276694	17
YKL211C	3.75837	17
YLR028C	1.8578	17
YLR058C	10.3514	17
YLR153C	0.851138	17
YLR174W	0.456037	17
YLR180W	6.72977	17
YLR259C	0.714496	17
YLR293C	2.10378	17
YLR304C	0.443609	17
YLR355C	3.89045	17
YLR367W	0.352371	17
YLR432W	1.90546	17
YML008C	1.05925	17
YML028W	0.712853	17
YML056C	1.09648	17
YML078W	0.885116	17
YML085C	0.755092	17
YML124C	1.10917	17
YMR105C	0.387258	17
YMR120C	1.0617	17
YMR205C	0.763836	17
YMR315W	1.72584	17
YMR318C	2.76694	17
YNL112W	0.442588	17
YNL134C	1.59588	17
YNL135C	0.8531	17
YNL178W	3.40408	17
YNL220W	3.64754	17
YNL301C	2.68534	17
YNR016C	0.990832	17
YNR050C	1.39637	17
YOL086C	0.903649	17
YOL120C	2.97167	17
YOR063W	1.98609	17
YOR128C	1.34896	17
YOR133W	1.30017	17
YOR142W	1.99067	17
YOR185C	0.912011	17
YOR374W	1.25893	17
YOR375C	3.98107	17
YPL028W	0.128233	17
YPL061W	0.0316957	17
YPL111W	1.2942	17
YPL231W	1.02329	17
YPL262W	2.36048	17
YPR024W	1.09648	17
YPR043W	3.74111	17
YPR062W	1.53815	17
YPR165W	1.88365	17
YPR191W	1.46893	17
YBR019C	22.9087	18
YBR026C	0.685488	18
YBR222C	1.68267	18
YBR230C	0.860994	18
YCL009C	1.2942	18
YDR294C	1.25893	18
YFL039C	0.820352	18
YFR044C	0.576766	18
YGL137W	1.01158	18
YGR061C	0.918333	18
YHR025W	3.14051	18
YHR208W	3.41193	18
YIL155C	0.258226	18
YKL182W	0.801678	18
YLR027C	1.14815	18
YLR044C	0.977237	18
YOL061W	1.43549	18
YPR145W	1.98153	18
YBL030C	1.03753	19
YBR078W	1.05925	19
YBR085W	1.1508	19
YEL040W	2.86418	19
YJL217W	0.874984	19
YJR077C	0.755092	19
YLR109W	0.340408	19
YMR002W	0.625173	19
YNL055C	0.912011	19
YOL030W	0.972747	19
YOR136W	2.09411	19
YPL036W	1.07399	19
YPL134C	0.603949	19
YPR058W	1.92752	19
YPR063C	0.993116	19
YLR081W	0.92045	20
YPR124W	0.610942	20
YPR149W	0.323594	20

## Sheet: Washburn
ORF name	Amplification Factor	Cluster number
YAL019W	1.01867	1
YBR109C	2.30526	1
YDL139C	0.963574	1
YDR138W	0.653033	1
YDR150W	0.499125	1
YDR168W	1.76151	1
YDR227W	1.06	1
YDR356W	8.58857	1
YER059W	0.496703	1
YFR031C	0.410183	1
YGR116W	2.00343	1
YIL076W	3.11951	1
YJL189W	0.765217	1
YKL179C	1.40435	1
YKL193C	0.97625	1
YLR086W	0.319149	1
YLR182W	2.04528	1
YLR383W	0.904557	1
YMR039C	1.22201	1
YMR311C	0.790717	1
YOR198C	1.61881	1
YOR261C	0.934066	1
YOR332W	1.84095	1
YPL009C	3.65714	1
YBR225W	1.43853	2
YDR283C	0.246485	2
YER088C	0.335897	2
YER132C	4.01	2
YGL095C	0.15291	2
YGL216W	0.605042	2
YGR079W	6.325	2
YGR097W	0.174318	2
YKL007W	1.2939	2
YLL040C	0.338679	2
YLR187W	0.313986	2
YML119W	7.55333	2
YNL222W	1.83429	2
YNL229C	0.55	2
YNL273W	0.863927	2
YNR031C	0.331978	2
YNR038W	1.21108	2
YOR227W	3.52941	2
YOR267C	0.15269	2
YPL117C	0.585159	2
YPR095C	1.41243	2
YBR140C	0.422658	3
YDR071C	1.56909	3
YDR180W	0.474273	3
YDR197W	1.3662	3
YDR329C	0.181105	3
YEL022W	2.4159	3
YER009W	1.51493	3
YGL083W	1.27333	3
YHR099W	0.0688672	3
YJL109C	0.957831	3
YJL207C	0.0778855	3
YJR031C	1.30683	3
YKR096W	0.947208	3
YLR024C	0.184196	3
YLR148W	0.715464	3
YLR272C	4.36667	3
YLR352W	43.5714	3
YLR454W	7.04828	3
YML103C	0.498895	3
YMR176W	2.03457	3
YMR218C	0.0875873	3
YNL236W	6.14286	3
YNL311C	0.156688	3
YNR045W	3.97179	3
YOR080W	0.0461351	3
YOR346W	1.50638	3
YPL112C	0.330189	3
YPL161C	10.3833	3
YPR036W	1.45754	3
YDR131C	5.69286	4
YDR141C	2.74737	4
YLR422W	2.05852	4
YMR223W	0.200999	4
YOL081W	1.51459	4
YOL128C	0.0545455	4
YOR349W	3.39091	4
YPR117W	3.15769	4
YDL061C	1.13707	5
YLR388W	0.733333	5
YBR142W	2.03357	6
YDR054C	0.22039	6
YDR098C	1.56274	6
YDR099W	1.23829	6
YDR207C	0.859704	6
YDR293C	0.9104	6
YDR372C	2.34583	6
YDR464W	1.17391	6
YER176W	0.135377	6
YGL207W	1.56506	6
YGR270W	1.82564	6
YIL150C	1.41307	6
YIR006C	0.611791	6
YJL042W	2.20833	6
YKL040C	0.478282	6
YKL073W	1.5181	6
YKL075C	4.98974	6
YLR106C	2.78889	6
YNL216W	0.942282	6
YNL299W	9.26667	6
YOL004W	1.63009	6
YOL123W	1.28571	6
YOR051C	1.16978	6
YPL105C	1.65	6
YAR007C	1.09451	7
YDR211W	1.83486	7
YER049W	1.15029	7
YFL022C	0.98391	7
YGL206C	0.8656	7
YHR073W	0.929412	7
YHR148W	0.743027	7
YIL068C	0.327061	7
YJL128C	3.10833	7
YLL001W	1.25135	7
YML100W	6.61111	7
YMR012W	0.630417	7
YOR254C	1.52235	7
YOR330C	0.251901	7
YPL012W	1.15506	7
YPL145C	1.39701	7
YPR023C	2.7154	7
YPR060C	1.01732	7
YPR081C	2.3127	7
YBR281C	3.01569	8
YCL050C	1.03962	8
YDR058C	0.154011	8
YDR301W	0.110518	8
YDR477W	1.30754	8
YER005W	3.76216	8
YER105C	0.313837	8
YFR025C	1.58621	8
YGL125W	0.581281	8
YGR261C	0.242579	8
YGR264C	1.3949	8
YIL080W	15.125	8
YKR054C	0.0888761	8
YLR270W	3.90526	8
YLR425W	1.75922	8
YLR447C	2.65012	8
YML005W	0.579167	8
YMR230W	0.937249	8
YMR237W	0.814619	8
YNL172W	21.0444	8
YOL033W	0.441267	8
YOR164C	0.617774	8
YOR231W	2.174	8
YOR296W	0.944	8
YDL237W	1.74082	9
YER133W	0.859167	9
YHR132C	0.66791	9
YKL132C	2.3438	9
YNL023C	1.69536	9
YLL051C	1.22034	10
YPL189W	4.05152	10
YBL022C	0.522751	11
YBL024W	0.346089	11
YBR035C	2.18156	11
YBR072W	1.09562	11
YBR237W	0.910714	11
YBR244W	1.06407	11
YCR084C	0.13071	11
YDL060W	0.742721	11
YDL166C	0.374953	11
YDR023W	1.44266	11
YDR037W	1.03948	11
YDR177W	0.526316	11
YDR312W	4.28049	11
YDR346C	2.69278	11
YDR529C	1.65278	11
YER003C	1.69344	11
YER013W	0.138395	11
YGL019W	2.58913	11
YGL143C	0.872603	11
YGR086C	1.70624	11
YGR103W	1.60935	11
YGR162W	1.71055	11
YGR178C	1.29886	11
YGR180C	2.22407	11
YGR193C	1.12209	11
YHR107C	2.55	11
YIL148W	0.730591	11
YIR002C	0.434862	11
YJL026W	0.606721	11
YKR001C	1.46328	11
YKR084C	8.5931	11
YLR150W	1.54537	11
YLR197W	0.986301	11
YLR216C	1.03987	11
YLR292C	3.76667	11
YMR049C	0.380923	11
YMR128W	1.25153	11
YMR186W	1.42358	11
YMR229C	0.750649	11
YMR235C	0.864228	11
YPL226W	0.689011	11
YPL240C	2.19819	11
YPR041W	1.0591	11
YPR112C	0.421739	11
YBL076C	1.21341	12
YBR011C	1.30522	12
YBR286W	2.706	12
YCR053W	1.46941	12
YCR057C	18.7143	12
YDL124W	1.11565	12
YDL125C	1.0277	12
YDL145C	2.19503	12
YDR091C	1.43535	12
YDR120C	0.854762	12
YDR129C	1.69246	12
YDR341C	1.13659	12
YEL013W	0.0990702	12
YEL071W	1.60571	12
YER090W	0.300461	12
YER136W	2.47727	12
YFL045C	0.786813	12
YGR094W	0.898387	12
YGR124W	0.569749	12
YGR155W	1.461	12
YHR042W	1.4021	12
YIL078W	0.902494	12
YIL125W	0.766935	12
YJL153C	0.2	12
YJR010W	0.466667	12
YJR133W	1.20556	12
YJR137C	1.60274	12
YKL080W	0.893253	12
YKL104C	1.37416	12
YKL210W	1.10886	12
YLR060W	1.49083	12
YLR351C	0.459779	12
YML072C	0.532054	12
YMR079W	1.09106	12
YMR109W	0.797595	12
YNL163C	0.567831	12
YNL312W	0.563205	12
YOR168W	1.36526	12
YPL129W	2.99455	12
YPR110C	0.736438	12
YPR127W	0.606522	12
YAL016W	0.738028	13
YBR034C	0.87291	13
YBR082C	1.99289	13
YBR126C	2.13411	13
YBR149W	1.44111	13
YBR177C	1.0027	13
YBR214W	9.36283	13
YDL134C	0.537255	13
YDR061W	3.18261	13
YDR483W	1.21818	13
YGL037C	3.49756	13
YGL202W	1.74773	13
YGR054W	1.12759	13
YHR063C	0.809722	13
YHR104W	2.29968	13
YHR128W	1.60547	13
YHR165C	0.390892	13
YIL109C	1.2228	13
YIL147C	0.389087	13
YIR031C	0.123839	13
YJL060W	0.119705	13
YJL068C	1.30769	13
YJL172W	0.585903	13
YJR025C	0.560265	13
YKL035W	1.71529	13
YKL128C	4.10141	13
YKR076W	1.2241	13
YLR382C	15.68	13
YMR099C	0.430847	13
YMR189W	1.9875	13
YMR196W	0.818966	13
YMR207C	13.8919	13
YMR208W	2.18421	13
YMR297W	1.86889	13
YNL168C	1.02022	13
YNL256W	0.44471	13
YOR039W	1.03735	13
YOR061W	0.864706	13
YOR209C	0.990756	13
YOR272W	0.985942	13
YPL188W	1.79615	13
YPR181C	2.86882	13
YBR207W	0.336975	14
YDL080C	1.03345	14
YDL137W	0.55042	14
YDL192W	0.539044	14
YGR032W	0.113876	14
YHR007C	4.49231	14
YJL132W	5.45882	14
YMR319C	1.01675	14
YOR270C	2.14103	14
YPL218W	0.845833	14
YPR183W	4.21918	14
YAL023C	2.32991	15
YDL093W	2.66019	15
YAL003W	1.52506	16
YAL005C	1.28848	16
YAL035W	1.55055	16
YAR015W	1.87692	16
YBL002W	2.82879	16
YBL027W	1.05045	16
YBL032W	2.4608	16
YBL038W	2.55077	16
YBL072C	0.677733	16
YBR010W	0.492349	16
YBR025C	0.97885	16
YBR079C	0.837725	16
YBR121C	0.880315	16
YBR127C	0.587348	16
YBR143C	0.973745	16
YBR169C	0.38286	16
YBR189W	1.25377	16
YBR251W	1.88182	16
YCL030C	1.06709	16
YCL043C	1.11256	16
YDL066W	0.98961	16
YDL075W	0.308651	16
YDL082W	0.66814	16
YDL084W	1.10136	16
YDL126C	1.52369	16
YDL208W	0.623977	16
YDR002W	1.41538	16
YDR226W	1.62154	16
YDR399W	0.55189	16
YDR418W	0.936745	16
YDR454C	2.87023	16
YDR471W	0.8426	16
YEL030W	1.87873	16
YER007C-A	0.0886085	16
YER074W	0.721256	16
YER103W	0.492876	16
YER110C	0.766207	16
YER131W	1.27736	16
YER165W	0.852147	16
YFL014W	0.193548	16
YGL031C	0.707392	16
YGL076C	1.49519	16
YGL078C	0.7875	16
YGL105W	1.25227	16
YGL135W	0.388959	16
YGL245W	2.11501	16
YGR027C	0.85	16
YGR085C	0.913008	16
YGR118W	0.819512	16
YGR185C	1.2025	16
YGR208W	4.33126	16
YGR285C	0.92	16
YHL015W	0.974871	16
YHL033C	0.673861	16
YHR020W	0.578155	16
YHR027C	0.968721	16
YHR065C	1.91084	16
YIL142W	0.820115	16
YJL080C	1.19704	16
YJL136C	0.968077	16
YJL138C	0.884672	16
YJL177W	1.10128	16
YJR007W	1.31679	16
YJR045C	1.24732	16
YJR064W	0.932666	16
YJR070C	0.936122	16
YJR123W	0.903294	16
YKL001C	0.575	16
YKL081W	0.573968	16
YKL129C	0.13316	16
YKL152C	1.13456	16
YKL180W	2.096	16
YKR018C	2.45057	16
YLL008W	0.904878	16
YLL018C	0.795049	16
YLL045C	1.22101	16
YLR075W	0.516622	16
YLR175W	0.962592	16
YLR249W	1.0858	16
YLR354C	1.74622	16
YLR441C	1.23727	16
YLR448W	0.552393	16
YML010W	1.51843	16
YML073C	0.842177	16
YMR194W	0.835659	16
YMR242C	0.769492	16
YNL015W	2.18723	16
YNL069C	1.12843	16
YNL096C	0.981169	16
YNL241C	2.16162	16
YOL038W	0.595676	16
YOL039W	1.68054	16
YOL097C	2.14068	16
YOL127W	0.615596	16
YOL151W	1.54676	16
YOR046C	0.960798	16
YOR096W	0.737143	16
YOR310C	1.57881	16
YOR335C	1.16667	16
YPL004C	2.32203	16
YPL037C	1.09574	16
YPL048W	1.1473	16
YPL106C	1.89453	16
YPL131W	0.613087	16
YPL160W	1.63509	16
YPL225W	1.15122	16
YAL012W	0.636527	17
YAL038W	1.4578	17
YAL049C	1.02838	17
YAL060W	1.54753	17
YAL062W	3.12081	17
YBL001C	1.03117	17
YBL003C	0.665116	17
YBL015W	0.928378	17
YBL039C	0.711248	17
YBL087C	0.891911	17
YBL099W	1.626	17
YBR031W	0.857574	17
YBR048W	1.12217	17
YBR191W	0.404879	17
YBR218C	4.01075	17
YBR221C	0.997917	17
YBR248C	1.45085	17
YBR249C	0.552739	17
YBR263W	1.07554	17
YCL018W	1.44118	17
YCR004C	2.97073	17
YCR012W	1.65278	17
YCR031C	0.686918	17
YCR071C	0.341157	17
YCR073W-A	0.553636	17
YDL014W	1.47882	17
YDL022W	2.42	17
YDL055C	1.38088	17
YDL078C	2.08382	17
YDL081C	1.41744	17
YDL083C	1.16748	17
YDL131W	0.95935	17
YDL168W	0.853687	17
YDL171C	0.834783	17
YDL185W	1.93305	17
YDR050C	1.8036	17
YDR064W	1.0198	17
YDR127W	1.26585	17
YDR155C	4.28065	17
YDR158W	1.36458	17
YDR232W	1.32136	17
YDR234W	1.53795	17
YDR353W	2.28748	17
YDR382W	1.34169	17
YDR487C	3.0625	17
YDR502C	0.432692	17
YDR533C	1.58621	17
YEL021W	0.767232	17
YEL026W	1.22675	17
YEL034W	2.16562	17
YEL046C	0.980202	17
YEL047C	1.48626	17
YER004W	2.97037	17
YER025W	0.745455	17
YER043C	1.80392	17
YER052C	1.93827	17
YER055C	0.816605	17
YER057C	2.2093	17
YER062C	2.36923	17
YER069W	1.09677	17
YER086W	1.59344	17
YER089C	4.82667	17
YER091C	1.2	17
YER094C	1.00904	17
YER178W	1.07884	17
YFR030W	0.75	17
YFR031C-A	0.817636	17
YFR053C	1.1963	17
YGL008C	1.47206	17
YGL009C	1.00469	17
YGL026C	1.35381	17
YGL030W	0.538697	17
YGL062W	0.714754	17
YGL103W	1.01395	17
YGL123W	0.780814	17
YGL147C	0.680503	17
YGL148W	1.78733	17
YGL234W	1.18547	17
YGL253W	1.68535	17
YGR192C	5.92381	17
YGR204W	1.33833	17
YGR214W	1.03848	17
YGR231C	0.814815	17
YGR240C	1.27143	17
YGR254W	2.15221	17
YGR256W	1.86125	17
YHL001W	1.18607	17
YHR008C	7.04908	17
YHR064C	1.12087	17
YHR068W	1.13304	17
YHR076W	0.699012	17
YHR089C	0.456557	17
YHR174W	1.3551	17
YHR179W	1.38366	17
YHR183W	0.566087	17
YIL009W	0.637736	17
YIL043C	0.909861	17
YIL053W	2.04775	17
YIL094C	0.59403	17
YIL133C	1.02549	17
YIR013C	1.0405	17
YIR034C	0.616715	17
YJL008C	0.891258	17
YJL052W	3.01489	17
YJL121C	3.32857	17
YJL130C	0.873529	17
YJL190C	1.07853	17
YJR009C	0.979339	17
YJR016C	1.58398	17
YJR094W-A	0.813861	17
YJR104C	2.91437	17
YJR105W	2.90415	17
YJR109C	1.09412	17
YJR121W	1.02344	17
YJR139C	1.87409	17
YKL006W	1.21193	17
YKL029C	1.80426	17
YKL056C	1.52963	17
YKL060C	1.63704	17
YKL067W	2.26055	17
YKL085W	3.28814	17
YKL103C	0.919048	17
YKL127W	0.688587	17
YKL148C	3.84984	17
YKR009C	0.222321	17
YLL050C	1.47405	17
YLR028C	3.29123	17
YLR058C	0.721905	17
YLR134W	0.929927	17
YLR153C	1.07168	17
YLR180W	0.142584	17
YLR259C	1.03636	17
YLR293C	0.934815	17
YLR303W	1.04274	17
YLR304C	1.14211	17
YLR340W	0.671287	17
YLR355C	0.544939	17
YLR359W	1.17209	17
YLR438W	1.89148	17
YML008C	1.14642	17
YML028W	1.3746	17
YML085C	2.98653	17
YML124C	1.13551	17
YMR083W	2.30682	17
YMR105C	2.18502	17
YMR108W	0.553656	17
YMR120C	1.22442	17
YMR205C	1.33333	17
YMR217W	0.546308	17
YMR226C	1.5875	17
YMR246W	1.08182	17
YMR303C	5.28191	17
YMR314W	1.2814	17
YMR315W	3.50909	17
YMR318C	0.438123	17
YNL014W	0.569349	17
YNL037C	0.933333	17
YNL071W	0.710185	17
YNL104C	1.02725	17
YNL112W	0.965939	17
YNL134C	3.05	17
YNL178W	0.962987	17
YNL208W	4.49045	17
YNL209W	2.14179	17
YNL220W	1.60625	17
YNL301C	1.4	17
YNL302C	0.972308	17
YNR001C	2.23	17
YNR016C	1.25662	17
YNR034W	0.591154	17
YNR050C	1.09375	17
YOL040C	1.22759	17
YOL055C	2.53636	17
YOL058W	1.11504	17
YOL059W	1.62837	17
YOL086C	0.695652	17
YOL140W	0.808917	17
YOL143C	3.3554	17
YOR063W	0.853088	17
YOR116C	0.763899	17
YOR142W	1.57556	17
YOR184W	2.50183	17
YOR187W	2.93143	17
YOR202W	0.343066	17
YOR204W	1.26281	17
YOR234C	0.531188	17
YOR317W	2.79641	17
YOR323C	1.6073	17
YOR369C	1.21422	17
YOR374W	0.532833	17
YOR375C	1.17293	17
YPL028W	0.864902	17
YPL061W	0.689815	17
YPL231W	0.915493	17
YPL262W	0.856606	17
YPR004C	1.95669	17
YPR033C	0.761748	17
YPR035W	0.376577	17
YPR074C	1.57231	17
YPR191W	2.387	17
YAR073W	0.530178	18
YBL045C	1.08233	18
YBR115C	1.1565	18
YBR196C	1.22649	18
YCL009C	0.93453	18
YCL040W	1.90962	18
YDL141W	0.0816095	18
YDL198C	1.10851	18
YDR009W	0.533967	18
YDR101C	1.02522	18
YDR368W	2.24682	18
YDR539W	3.77619	18
YEL031W	2.1631	18
YEL042W	1.77931	18
YER070W	2.01709	18
YER081W	4.34545	18
YFL037W	3.13043	18
YFL039C	1.22323	18
YFR044C	1.25124	18
YGL091C	4.13992	18
YGL137W	3.2042	18
YGR061C	0.937079	18
YHR112C	0.353285	18
YHR208W	0.83	18
YIL074C	1.5896	18
YJL200C	1.68095	18
YJR103W	0.851316	18
YJR148W	0.694572	18
YKL157W	1.52456	18
YKL182W	0.924439	18
YLR027C	1.58947	18
YLR044C	1.02414	18
YLR208W	2.03774	18
YLR244C	1.74486	18
YLR301W	3.32824	18
YML126C	1.86077	18
YMR038C	2.01618	18
YMR093W	0.708357	18
YMR146C	0.660355	18
YNL238W	7.43846	18
YNR043W	2.69895	18
YOR229W	0.807971	18
YOR230W	2.04	18
YOR303W	0.288889	18
YOR370C	20.6667	18
YPL154C	3.12821	18
YPR069C	0.703638	18
YPR145W	0.294583	18
YBL030C	4.09137	19
YBR234C	1.62903	19
YBR295W	2.98361	19
YDR032C	1.36721	19
YDR270W	0.503774	19
YGR063C	3.25957	19
YHR021C	0.677438	19
YJR077C	2.19861	19
YLR109W	1.32915	19
YLR220W	0.518742	19
YMR116C	0.906791	19
YMR241W	2.78919	19
YNL055C	2.22546	19
YOR271C	2.42373	19
YBR283C	0.264826	20
YDL096C	0.309705	20
YKL146W	2.1	20
YLR034C	0.0681057	20
YMR034C	14.0154	20
